# Supplementary material for: Methyl­ammonium tetra­fluoridoborate 18-crown-6 clathrate
Source: Acta Crystallogr Sect E Struct Rep Online. 2011 Dec 23;68(Pt 1):o225. doi: 10.1107/S1600536811054432 (PMC3254558; doi:10.1107/S1600536811054432)
Supplement: Supplementary file 2 [file e-68-0o225-Isup2.hkl]

# 
# h,k,l, Fc-squared, Fo-squared, sigma(Fo-squared) and status flag 
# 
data_I
_shelx_title ' 1 in C2/c' 
_shelx_refln_list_code          4 
_shelx_F_calc_maximum      354.41 
_exptl_crystal_F_000      1632.00 
_reflns_d_resolution_high  0.7700 
 
loop_ 
 _symmetry_equiv_pos_as_xyz 
 'x, y, z' 
 '-x, y, -z+1/2' 
 'x+1/2, y+1/2, z' 
 '-x+1/2, y+1/2, -z+1/2' 
 '-x, -y, -z' 
 'x, -y, z-1/2' 
 '-x+1/2, -y+1/2, -z' 
 'x+1/2, -y+1/2, z-1/2' 
 
_cell_length_a    24.3755 
_cell_length_b     8.5404 
_cell_length_c    21.3454 
_cell_angle_alpha  90.000 
_cell_angle_beta  116.902 
_cell_angle_gamma  90.000 
 
_shelx_F_squared_multiplier     1.000 
 
loop_ 
 _refln_index_h 
 _refln_index_k 
 _refln_index_l 
 _refln_F_squared_calc 
 _refln_F_squared_meas 
 _refln_F_squared_sigma 
 _refln_observed_status 
   4   0   0    40721.21    39960.75    403.32 o 
   6   0   0    79933.80    76029.39   1197.80 o 
   8   0   0     1292.42     1856.60     58.34 o 
  10   0   0      346.25      336.25     18.19 o 
  12   0   0       85.08      105.80     15.58 o 
  14   0   0     2115.47     2254.42     76.09 o 
  16   0   0      940.17      888.99     56.63 o 
  18   0   0        2.13       18.29     13.67 o 
  20   0   0       66.98       57.08     21.87 o 
  22   0   0      237.09      229.05     45.22 o 
  24   0   0       67.47       55.44     22.34 o 
  26   0   0        0.21       39.20     55.93 o 
  28   0   0        1.22      -13.23     56.18 o 
   3   1   0     1963.68     1923.53     22.51 o 
   5   1   0     1864.60     1237.05     31.97 o 
   7   1   0     3497.17     3330.13     46.48 o 
   9   1   0     2918.66     2778.37     47.15 o 
  11   1   0      293.28      328.31     13.01 o 
  13   1   0      659.16      638.97     22.12 o 
  15   1   0        1.34        3.82      9.26 o 
  17   1   0      134.93      155.42     29.46 o 
  19   1   0       17.27       38.19     12.24 o 
  21   1   0        2.03       16.13     11.24 o 
  23   1   0       24.26       50.30     20.21 o 
  25   1   0        0.81       11.70     22.73 o 
  27   1   0       17.19       42.24     43.68 o 
   0   2   0    26715.02    25585.52    541.23 o 
   2   2   0      188.07       93.40      7.49 o 
   4   2   0     1317.36     1425.83     15.47 o 
   6   2   0      571.88      444.50     12.36 o 
   8   2   0       94.56       99.22      6.17 o 
  10   2   0      890.13      756.12     20.82 o 
  12   2   0      763.77      914.42     26.93 o 
  14   2   0      283.09      286.32     14.76 o 
  16   2   0       56.22       66.38     10.07 o 
  18   2   0       40.66       42.25     11.33 o 
  20   2   0      640.24      610.32     40.27 o 
  22   2   0       43.90       50.49     18.44 o 
  24   2   0       46.12       10.31     18.48 o 
  26   2   0        0.06       20.62     21.63 o 
   1   3   0      591.88      591.87     15.23 o 
   3   3   0      141.41      201.16      9.58 o 
   5   3   0       68.06       97.75      6.16 o 
   7   3   0      997.84     1092.53     25.32 o 
   9   3   0     1682.46     1653.91     48.80 o 
  11   3   0     1344.95     1387.29     46.65 o 
  13   3   0      204.47      173.05     11.80 o 
  15   3   0       78.32      107.67     14.03 o 
  17   3   0      739.16      751.32     36.61 o 
  19   3   0        7.80       16.71     13.54 o 
  21   3   0       25.06       47.64     20.43 o 
  23   3   0       82.09       85.79     25.99 o 
  25   3   0       46.73       18.60     24.62 o 
  27   3   0       24.31       -8.48     24.11 o 
   0   4   0      142.35      184.06     22.90 o 
   2   4   0     3989.33     3893.68     70.56 o 
   4   4   0     5093.83     4739.18     88.24 o 
   6   4   0     1565.39     1739.84     44.01 o 
   8   4   0        5.03        0.97      3.16 o 
  10   4   0       68.47       59.13     10.36 o 
  12   4   0      590.65      512.47     26.06 o 
  14   4   0      327.26      366.09     24.96 o 
  16   4   0      142.93      130.85     17.28 o 
  18   4   0        6.33       47.92     15.07 o 
  20   4   0      128.83      183.66     31.86 o 
  22   4   0       84.16      104.55     30.96 o 
  24   4   0        2.02        8.05     19.98 o 
  26   4   0        5.22       -1.07     17.09 o 
   1   5   0     2150.05     2139.98     55.34 o 
   3   5   0      444.83      540.43     20.47 o 
   5   5   0       28.02       31.60      7.28 o 
   7   5   0      516.22      536.26     20.64 o 
   9   5   0     1721.65     1643.74     56.68 o 
  11   5   0      527.75      436.39     23.44 o 
  13   5   0      465.12      498.07     29.59 o 
  15   5   0       10.36       10.75     11.36 o 
  17   5   0      238.15      219.12     25.93 o 
  19   5   0       26.78       35.52     22.30 o 
  21   5   0        0.05       -7.26     17.23 o 
  23   5   0        0.34      -21.48     21.48 o 
  25   5   0        0.01       24.05     27.26 o 
   0   6   0      671.49      822.18     40.87 o 
   2   6   0      124.67      170.74     17.92 o 
   4   6   0      186.67      250.73     15.31 o 
   6   6   0        5.68       -0.52      8.91 o 
   8   6   0      407.54      346.89     24.23 o 
  10   6   0        7.05        8.59      9.28 o 
  12   6   0      112.51      134.27     18.33 o 
  14   6   0      648.25      702.43     39.93 o 
  16   6   0      464.75      458.39     43.54 o 
  18   6   0      613.53      586.91     54.53 o 
  20   6   0        3.50       10.31     18.60 o 
  22   6   0       50.30       75.93     55.58 o 
   1   7   0       17.95       46.01     18.23 o 
   3   7   0        0.56        6.49     10.11 o 
   5   7   0      116.84      150.09     14.78 o 
   7   7   0       18.05       31.02     15.04 o 
   9   7   0      277.69      327.78     27.67 o 
  11   7   0      171.91      150.04     21.20 o 
  13   7   0      148.77      200.03     24.09 o 
  15   7   0        6.10        6.93     15.91 o 
  17   7   0       25.26       29.66     23.46 o 
  19   7   0        0.61       28.43     24.20 o 
  21   7   0        3.84       31.77     31.60 o 
   0   8   0       72.24      120.64     25.39 o 
   2   8   0       10.54        2.77      8.08 o 
   4   8   0        5.92        3.44      9.51 o 
   6   8   0        0.60       40.64     26.73 o 
   8   8   0        1.96       -6.36     12.35 o 
  10   8   0        0.82       13.49     14.83 o 
  12   8   0       90.19       72.88     37.69 o 
  14   8   0       46.43       62.86     29.21 o 
  16   8   0       85.65       79.77     27.85 o 
  18   8   0        2.57       30.33     30.53 o 
   1   9   0        2.68       11.73     12.56 o 
   3   9   0        4.50        6.62     13.41 o 
   5   9   0        0.24       -9.99     15.74 o 
   7   9   0       84.83       25.92     18.39 o 
   9   9   0       46.09       41.75     19.39 o 
  11   9   0        8.37       33.87     29.05 o 
  13   9   0        9.68       17.57     36.21 o 
  15   9   0        9.82       20.04     42.54 o 
   0  10   0       48.94       30.97     33.94 o 
   2  10   0        1.13       15.73     17.90 o 
   4  10   0        3.31        4.32     15.54 o 
   6  10   0        0.03       10.62     17.69 o 
   8  10   0        4.53       37.27     36.69 o 
  10  10   0        0.02        1.09     21.65 o 
  12  10   0        1.51       58.00     36.99 o 
   1  11   0        3.68      105.95     55.18 o 
   3  11   0        4.76       28.72     49.94 o 
 -27   1   1        2.43        7.78     24.75 o 
 -25   1   1       88.08      110.03     23.32 o 
 -23   1   1       28.21       24.02     14.88 o 
 -21   1   1     1271.36     1245.13     48.55 o 
 -19   1   1      116.47      130.49     15.27 o 
 -17   1   1      536.43      575.46     25.21 o 
 -15   1   1       23.00       30.48     12.53 o 
 -13   1   1        4.30       11.34      5.99 o 
 -11   1   1      877.75      850.30     21.17 o 
  -9   1   1      295.68      280.03      9.19 o 
  -7   1   1     6786.56     7293.86     90.17 o 
  -5   1   1   105400.48    93288.83    940.71 o 
  -3   1   1       71.30       71.94      5.01 o 
   3   1   1     7273.99     8052.54     90.89 o 
   5   1   1    17773.74    18533.32    211.69 o 
   7   1   1      250.13      295.68     16.18 o 
   9   1   1      250.33      193.38      9.29 o 
  11   1   1      459.69      569.49     18.06 o 
  13   1   1      396.15      372.64     17.02 o 
  15   1   1      147.47      158.10     18.96 o 
  17   1   1      225.68      232.52     21.45 o 
  19   1   1       68.20       34.85     11.05 o 
  21   1   1       47.23       43.30     19.54 o 
  23   1   1       21.82       33.18     17.29 o 
  25   1   1        3.56        7.61     17.61 o 
  27   1   1        0.02        8.26     34.22 o 
 -28   2   1        0.81       14.49     25.75 o 
 -26   2   1        7.70       53.89     26.48 o 
 -24   2   1       85.92       86.67     21.55 o 
 -22   2   1       14.65       24.90     15.51 o 
 -20   2   1       32.36       96.48     26.46 o 
 -18   2   1      995.35     1002.61     36.04 o 
 -16   2   1        2.33       -6.57      8.60 o 
 -14   2   1       36.33       58.85     12.12 o 
 -12   2   1     1893.14     2034.02     42.12 o 
 -10   2   1       50.69       95.99      7.15 o 
  -8   2   1       10.93       10.83      3.29 o 
  -6   2   1      632.49      591.71     18.53 o 
  -4   2   1    22238.15    21179.68    167.89 o 
  -2   2   1     1020.93      704.69     11.84 o 
   2   2   1    31216.56    31399.77    337.12 o 
   4   2   1     1596.73     1283.05     29.53 o 
   6   2   1     3762.27     3902.26     52.63 o 
   8   2   1     4970.15     4765.66     72.50 o 
  10   2   1      661.61      782.83     23.16 o 
  12   2   1      235.24      247.80     12.71 o 
  14   2   1      593.07      564.68     20.97 o 
  16   2   1      432.34      373.14     19.97 o 
  18   2   1       88.30       76.29     20.01 o 
  20   2   1      400.33      377.45     30.07 o 
  22   2   1      138.70      145.03     37.52 o 
  24   2   1       42.84       48.61     25.72 o 
  26   2   1       25.84       59.43     27.31 o 
 -27   3   1        3.55       41.85     32.29 o 
 -25   3   1       46.90       40.41     26.35 o 
 -23   3   1       41.47       37.72     21.09 o 
 -21   3   1       51.62       63.51     28.09 o 
 -19   3   1       64.31      199.39     66.60 o 
 -17   3   1      119.93      143.92     18.46 o 
 -15   3   1      250.53      176.91     17.83 o 
 -13   3   1     1780.55     1835.90     55.15 o 
 -11   3   1      837.31      831.15     29.13 o 
  -9   3   1     5061.57     5391.11    110.82 o 
  -7   3   1      356.48      296.38     14.04 o 
  -5   3   1      168.76      210.32     15.30 o 
  -3   3   1      984.56      765.49     17.10 o 
  -1   3   1    16005.94    16677.82    285.82 o 
   1   3   1    10391.46     9883.95    331.61 o 
   3   3   1      120.09      142.25     10.12 o 
   5   3   1       37.69       27.12      7.44 o 
   7   3   1     6287.50     5968.06     95.14 o 
   9   3   1      116.48      112.36     11.73 o 
  11   3   1      206.01      241.95     18.52 o 
  13   3   1       99.66       72.99     10.44 o 
  15   3   1      372.82      344.30     21.38 o 
  17   3   1        2.59       -7.08      9.44 o 
  19   3   1       22.79        9.53     10.87 o 
  21   3   1        7.49       16.98     22.99 o 
  23   3   1      143.93      201.44     35.30 o 
  25   3   1        3.17        2.02     27.93 o 
 -26   4   1        1.44        1.98     23.27 o 
 -24   4   1       38.70       44.46     25.56 o 
 -22   4   1       60.58       49.58     22.32 o 
 -20   4   1       66.93      129.56     21.78 o 
 -18   4   1      114.67      106.31     19.33 o 
 -16   4   1      129.21      171.20     31.06 o 
 -14   4   1        3.69       13.62      9.98 o 
 -12   4   1      433.58      396.22     23.42 o 
 -10   4   1      581.95      508.81     22.86 o 
  -8   4   1      462.95      347.62     17.45 o 
  -6   4   1       61.76       78.69      7.86 o 
  -4   4   1     2210.44     2323.87     44.67 o 
  -2   4   1     4050.89     4278.03     75.79 o 
   0   4   1      188.20      251.13     12.50 o 
   2   4   1     3882.34     3977.82     72.05 o 
   4   4   1     7494.48     7736.69    141.23 o 
   6   4   1       29.25       29.33      5.25 o 
   8   4   1     2232.69     1986.81     37.19 o 
  10   4   1      165.20      149.42     13.23 o 
  12   4   1      343.02      294.06     18.79 o 
  14   4   1      136.83      141.10     16.90 o 
  16   4   1       40.63       31.36     12.08 o 
  18   4   1        6.67       10.20     16.01 o 
  20   4   1        0.06       11.10     17.11 o 
  22   4   1       29.06       14.26     17.90 o 
  24   4   1       18.87       18.02     20.42 o 
 -25   5   1       24.17       42.49     30.96 o 
 -23   5   1        2.45       -9.33     18.48 o 
 -21   5   1       96.84       75.59     27.54 o 
 -19   5   1       64.72      120.73     20.41 o 
 -17   5   1       12.73       19.74     13.06 o 
 -15   5   1      122.96      188.46     21.13 o 
 -13   5   1        0.11       16.62     11.37 o 
 -11   5   1      315.01      265.05     19.22 o 
  -9   5   1      101.14       93.78     12.92 o 
  -7   5   1     4542.57     4341.17     81.35 o 
  -5   5   1      387.93      454.70     16.33 o 
  -3   5   1     1999.25     2062.83     48.43 o 
  -1   5   1      187.66      182.77     13.02 o 
   1   5   1        5.93       31.17     11.46 o 
   3   5   1     2057.67     2424.61     53.78 o 
   5   5   1      244.88      192.87     11.59 o 
   7   5   1     1602.22     1880.98     49.92 o 
   9   5   1       13.97       25.60      9.19 o 
  11   5   1      494.97      486.68     26.51 o 
  13   5   1      653.55      545.10     30.16 o 
  15   5   1       10.96       25.85     11.34 o 
  17   5   1       46.43      144.08     36.11 o 
  19   5   1        0.06      -17.76     20.17 o 
  21   5   1        8.00       10.08     21.24 o 
  23   5   1       22.21       18.31     23.66 o 
 -24   6   1        6.25        3.06     22.83 o 
 -22   6   1       73.42       63.10     30.76 o 
 -20   6   1       25.44       55.82     23.58 o 
 -18   6   1        1.00        7.83     24.18 o 
 -16   6   1      192.63      197.43     25.87 o 
 -14   6   1        0.04       -1.11     11.46 o 
 -12   6   1       15.75        9.92     11.49 o 
 -10   6   1       65.96       83.76     15.26 o 
  -8   6   1       32.03       28.03     11.61 o 
  -6   6   1      348.74      335.19     16.47 o 
  -4   6   1       11.62       -4.22      7.27 o 
  -2   6   1       99.75      120.54     15.27 o 
   0   6   1      493.02      419.56     20.78 o 
   2   6   1      174.84      192.47     25.32 o 
   4   6   1      748.62      719.49     27.51 o 
   6   6   1        0.05       18.09      8.37 o 
   8   6   1        6.17       -0.48      7.73 o 
  10   6   1      231.54      214.56     19.34 o 
  12   6   1        0.29       38.67     22.76 o 
  14   6   1        1.02      -20.69     20.69 o 
  16   6   1      236.70      256.06     37.11 o 
  18   6   1       10.09       22.60     21.04 o 
  20   6   1       25.82       48.67     26.41 o 
  22   6   1        4.07       23.94     24.53 o 
 -21   7   1      112.60       58.65     34.39 o 
 -19   7   1      153.17      229.79     45.63 o 
 -17   7   1        3.48        9.42     19.12 o 
 -15   7   1       33.13       57.84     20.64 o 
 -13   7   1      556.51      530.41     37.69 o 
 -11   7   1        8.94       25.19     13.11 o 
  -9   7   1        5.27       11.69     13.00 o 
  -7   7   1       16.05        5.39     12.12 o 
  -5   7   1       16.65       20.24      9.85 o 
  -3   7   1      391.56      360.75     21.50 o 
  -1   7   1      269.69      337.79     24.54 o 
   1   7   1      411.35      461.94     24.27 o 
   3   7   1      692.92      723.34     30.68 o 
   5   7   1      102.13      125.58     14.19 o 
   7   7   1      333.36      360.72     28.54 o 
   9   7   1       22.88      113.06     35.19 o 
  11   7   1      405.52      381.15     30.32 o 
  13   7   1      190.00      247.03     39.06 o 
  15   7   1        8.79       74.83     32.59 o 
  17   7   1       86.99       73.42     30.82 o 
  19   7   1        2.98        9.64     20.50 o 
  21   7   1        0.00      -10.01     26.66 o 
 -20   8   1       31.75       52.33     42.89 o 
 -18   8   1       16.43       14.01     26.05 o 
 -16   8   1       77.45       67.88     34.27 o 
 -14   8   1        1.26        2.01     15.00 o 
 -12   8   1      131.13       96.35     20.96 o 
 -10   8   1        0.00       -4.52     13.48 o 
  -8   8   1       83.77       63.14     25.77 o 
  -6   8   1       11.93       21.96     14.83 o 
  -4   8   1      310.49      292.02     22.33 o 
  -2   8   1       50.73       39.93     13.05 o 
   0   8   1      221.69      199.98     27.14 o 
   2   8   1       35.05       19.10     14.29 o 
   4   8   1       13.69       47.63     20.37 o 
   6   8   1        7.16       25.93     15.81 o 
   8   8   1        1.13       23.02     15.51 o 
  10   8   1       40.27       57.47     18.88 o 
  12   8   1       28.95        4.86     20.36 o 
  14   8   1        0.05       17.42     21.76 o 
  16   8   1       13.73       24.38     22.23 o 
  18   8   1        0.16        0.10     19.57 o 
 -15   9   1       31.69       34.40     28.71 o 
 -13   9   1       36.52       39.96     27.60 o 
 -11   9   1        2.79       18.82     24.74 o 
  -9   9   1      143.73       94.53     29.60 o 
  -7   9   1       13.17       18.48     17.13 o 
  -5   9   1       85.69       64.48     20.24 o 
  -3   9   1       29.66       16.57     16.07 o 
  -1   9   1       17.01       15.79     15.58 o 
   1   9   1       83.18      130.88     24.03 o 
   3   9   1        2.31        6.72     13.55 o 
   5   9   1        0.08        2.33     12.42 o 
   7   9   1       51.95       31.23     21.34 o 
   9   9   1       31.87       35.33     20.77 o 
  11   9   1        0.12       58.15     29.33 o 
  13   9   1        6.65        7.59     24.55 o 
  15   9   1       44.27       53.69     35.56 o 
 -12  10   1        6.17       21.45     22.75 o 
 -10  10   1        0.28      -10.01     29.95 o 
  -8  10   1        6.45        9.53     22.37 o 
  -6  10   1       10.16       -3.44     15.93 o 
  -4  10   1       72.52       25.12     19.26 o 
  -2  10   1       32.14       64.53     24.63 o 
   0  10   1        0.08       29.87     24.16 o 
   2  10   1       44.04       26.04     19.23 o 
   4  10   1       19.88       31.91     20.18 o 
   6  10   1        6.82       17.94     23.50 o 
   8  10   1        2.62       13.93     31.81 o 
  10  10   1        0.32       14.94     25.93 o 
  -3  11   1        6.65       49.70     43.76 o 
  -1  11   1        5.16       62.51     49.19 o 
   1  11   1        0.59      -21.97     45.94 o 
 -28   0   2       17.21        2.25     42.20 o 
 -26   0   2       50.98       -3.63     22.51 o 
 -24   0   2       93.32       98.44     27.56 o 
 -22   0   2      246.97      342.86     36.37 o 
 -20   0   2       33.34       37.29     28.56 o 
 -18   0   2      656.73      562.86     35.13 o 
 -16   0   2     1365.10     1457.18     82.76 o 
 -14   0   2        0.26       24.13     25.99 o 
 -12   0   2     2155.13     2274.39     73.42 o 
 -10   0   2     7944.64     7678.25    268.72 o 
  -8   0   2     1898.49     2400.66     54.17 o 
  -6   0   2    16260.01    15372.16    245.22 o 
  -4   0   2    15386.99    13279.89    265.15 o 
   2   0   2    10365.50    11896.01    183.23 o 
   4   0   2    18727.59    19850.31    300.06 o 
   6   0   2     5120.79     5603.93    107.29 o 
   8   0   2      756.77      835.64     26.47 o 
  10   0   2     6892.35     5853.20    143.12 o 
  12   0   2        4.69       14.49      9.92 o 
  14   0   2     1152.65     1072.00     56.55 o 
  16   0   2      481.44      465.74     34.82 o 
  18   0   2        0.16       13.52     20.59 o 
  20   0   2      368.04      266.41     33.48 o 
  22   0   2       36.81       23.09     19.79 o 
  24   0   2       11.70       14.67     26.08 o 
  26   0   2        0.18       18.48     54.93 o 
 -29   1   2       17.79       29.45     40.56 o 
 -27   1   2        1.12       39.68     29.68 o 
 -25   1   2        6.82       17.11     16.59 o 
 -23   1   2       11.33       33.47     12.39 o 
 -21   1   2        4.86        7.87      9.93 o 
 -19   1   2        8.82       12.47     11.30 o 
 -17   1   2       74.46      135.46     19.88 o 
 -15   1   2      233.38      243.88     14.17 o 
 -13   1   2     2292.96     2468.85     52.25 o 
 -11   1   2      792.62      792.42     20.05 o 
  -9   1   2      190.93      187.63      8.44 o 
  -7   1   2    43590.06    41851.27    518.10 o 
  -5   1   2    31938.71    31414.95    229.63 o 
  -3   1   2    45323.78    42645.24    258.06 o 
  -1   1   2      418.92      527.13      9.34 o 
   3   1   2    70225.29    62236.67    796.98 o 
   5   1   2     1507.33     1311.69     19.67 o 
   7   1   2     4717.98     4007.43    165.66 o 
   9   1   2      463.85      508.94     17.43 o 
  11   1   2     3758.48     4128.52     88.93 o 
  13   1   2       25.77        7.75      9.34 o 
  15   1   2       17.91       10.56     10.00 o 
  17   1   2     1894.36     1927.63     67.55 o 
  19   1   2      476.75      483.16     32.52 o 
  21   1   2        6.02        0.47      9.96 o 
  23   1   2       18.06       31.11     21.34 o 
  25   1   2        2.84       13.16     20.17 o 
  27   1   2        0.29      -20.68     34.78 o 
 -28   2   2        0.41       -4.44     22.69 o 
 -26   2   2       13.80       25.76     20.48 o 
 -24   2   2        0.86        9.24     15.05 o 
 -22   2   2       34.07       15.41     14.34 o 
 -20   2   2        0.69       36.09     16.65 o 
 -18   2   2       81.04       85.26     11.76 o 
 -16   2   2       13.66        0.98      9.25 o 
 -14   2   2      908.31     1165.21     33.97 o 
 -12   2   2      687.52      647.37     18.04 o 
 -10   2   2        1.90        6.23      5.57 o 
  -8   2   2     6251.26     6928.74    138.37 o 
  -6   2   2     5341.50     5691.09     87.84 o 
  -4   2   2     6068.52     6564.66     58.33 o 
  -2   2   2     1161.80     1101.98     17.04 o 
   0   2   2     9522.81    10451.06    234.04 o 
   2   2   2     4454.73     5348.14    124.72 o 
   4   2   2       72.00       53.34      8.16 o 
   6   2   2       57.11       43.27      4.82 o 
   8   2   2       34.24       39.66      5.52 o 
  10   2   2      288.22      282.71     11.56 o 
  12   2   2      159.42      162.52     11.07 o 
  14   2   2       11.85       12.82      7.32 o 
  16   2   2      904.83      810.90     41.36 o 
  18   2   2     1327.48     1165.85     41.35 o 
  20   2   2      348.90      282.94     26.41 o 
  22   2   2      125.76      157.52     54.35 o 
  24   2   2       12.92       27.57     22.96 o 
  26   2   2       24.91       10.88     26.32 o 
 -27   3   2       44.91       61.81     29.91 o 
 -25   3   2       11.09       17.06     19.16 o 
 -23   3   2       51.32       46.80     19.04 o 
 -21   3   2       51.35      100.91     22.02 o 
 -19   3   2       64.93      102.06     18.04 o 
 -17   3   2       26.94       44.06     13.64 o 
 -15   3   2       15.02        0.13      8.23 o 
 -13   3   2      362.90      348.32     21.69 o 
 -11   3   2      428.81      530.37     22.76 o 
  -9   3   2     1480.24     1357.35     45.34 o 
  -7   3   2     1058.67     1276.13     37.73 o 
  -5   3   2     2822.19     2644.09     37.62 o 
  -3   3   2     4438.83     4454.66     90.87 o 
  -1   3   2      202.85      221.50     16.18 o 
   1   3   2       78.78       69.82      6.97 o 
   3   3   2       15.01       33.16      6.72 o 
   5   3   2      454.29      410.97     11.92 o 
   7   3   2      288.55      363.86     19.66 o 
   9   3   2       18.59       28.15     14.10 o 
  11   3   2        0.30        7.05     10.11 o 
  13   3   2      442.96      449.75     19.87 o 
  15   3   2      411.24      371.24     18.62 o 
  17   3   2      214.86      232.96     35.13 o 
  19   3   2      108.08      194.96     32.27 o 
  21   3   2      127.02      163.87     30.25 o 
  23   3   2       11.91        2.78     18.78 o 
  25   3   2        0.48        2.74     19.46 o 
 -26   4   2        5.42       -1.33     18.25 o 
 -24   4   2       29.89        6.26     26.49 o 
 -22   4   2       56.57       25.68     16.77 o 
 -20   4   2        4.55       -9.67     12.65 o 
 -18   4   2      300.71      237.37     22.54 o 
 -16   4   2      365.36      456.20     30.02 o 
 -14   4   2     1175.35     1194.62     58.01 o 
 -12   4   2      306.25      276.18     24.90 o 
  -8   4   2       33.81       77.89     15.92 o 
  -6   4   2       30.66       67.70     11.21 o 
  -4   4   2      146.58       93.23     10.72 o 
  -2   4   2     4938.16     5239.57    118.83 o 
   0   4   2     8483.35     8846.46    145.71 o 
   2   4   2    19465.09    19326.86    334.47 o 
   4   4   2     1538.51     1425.54     30.65 o 
   6   4   2     1306.62     1127.13     26.42 o 
   8   4   2        0.82        6.52      5.34 o 
  10   4   2      166.90      137.22     16.80 o 
  12   4   2        7.54       30.37      8.97 o 
  14   4   2       69.06       88.65     14.31 o 
  16   4   2        0.00       30.94     18.46 o 
  18   4   2      427.66      431.35     53.05 o 
  20   4   2        4.97       31.90     18.81 o 
  22   4   2       49.64       73.90     45.48 o 
  24   4   2        6.01        1.43     19.30 o 
 -25   5   2       17.54       24.23     27.74 o 
 -23   5   2       12.53       -3.91     17.14 o 
 -21   5   2       45.54       43.15     22.28 o 
 -19   5   2        5.39       38.67     24.91 o 
 -17   5   2       77.46      128.93     20.57 o 
 -15   5   2      382.01      306.43     29.07 o 
 -13   5   2       67.81       79.87     14.26 o 
 -11   5   2       70.35       83.47     17.36 o 
  -9   5   2       41.19       65.76     11.93 o 
  -7   5   2      668.29      535.24     25.11 o 
  -5   5   2      864.45      942.59     39.94 o 
  -3   5   2      803.86      869.76     29.77 o 
  -1   5   2     9117.36     9490.12    177.15 o 
   1   5   2        2.26        1.10      6.07 o 
   3   5   2     1182.29     1020.64     32.34 o 
   5   5   2     1026.47     1112.11     33.34 o 
   7   5   2        2.40        8.25      8.64 o 
   9   5   2       10.08       25.56      8.82 o 
  11   5   2      362.03      324.10     25.84 o 
  13   5   2       33.90       11.86     10.03 o 
  15   5   2       45.72       39.35     18.76 o 
  17   5   2       12.65       21.01     18.79 o 
  19   5   2       36.34       11.35     18.25 o 
  21   5   2        4.56        8.61     18.43 o 
  23   5   2        1.33        2.64     20.02 o 
 -24   6   2        1.58        6.19     24.82 o 
 -22   6   2        0.69      -21.69     21.69 o 
 -20   6   2      254.88      266.66     44.35 o 
 -18   6   2      776.21      770.05     48.55 o 
 -16   6   2       20.65       45.44     16.26 o 
 -14   6   2        2.17       21.74     15.65 o 
 -12   6   2       36.70       31.36     13.41 o 
 -10   6   2       50.66       45.71     26.15 o 
  -8   6   2      487.08      474.52     29.07 o 
  -6   6   2      570.17      581.74     22.25 o 
  -4   6   2      818.07      982.23     52.27 o 
  -2   6   2     1448.29     1466.32     47.31 o 
   0   6   2      244.76      234.79     16.00 o 
   2   6   2     2076.12     2364.77     71.73 o 
   4   6   2     1615.63     1593.23     46.01 o 
   6   6   2      725.34      659.52     25.22 o 
   8   6   2      942.58      775.33     37.12 o 
  10   6   2       40.69       22.78      9.61 o 
  12   6   2       67.26       16.08     10.62 o 
  14   6   2       23.01       26.61     19.59 o 
  16   6   2        8.50       20.91     18.04 o 
  18   6   2       91.67      112.24     32.74 o 
  20   6   2        6.78       53.68     26.77 o 
  22   6   2       21.53       60.29     36.08 o 
 -21   7   2        0.01      -46.77     46.77 o 
 -19   7   2        0.30       11.05     24.74 o 
 -17   7   2        0.07        0.72     16.04 o 
 -15   7   2       80.75       44.95     17.13 o 
 -13   7   2      152.32      162.52     22.63 o 
 -11   7   2        2.37        9.44     12.74 o 
  -9   7   2       38.24       89.69     28.89 o 
  -7   7   2        3.34        5.12     14.02 o 
  -5   7   2      154.49      132.92     17.79 o 
  -3   7   2       13.36       24.04     11.96 o 
  -1   7   2       43.37       63.50     12.61 o 
   1   7   2       40.71       29.65     17.58 o 
   3   7   2        7.22       -2.51      8.42 o 
   5   7   2       72.74       42.95     11.01 o 
   7   7   2        0.46       17.34     11.53 o 
   9   7   2      247.99      275.11     26.39 o 
  11   7   2       27.54       26.35     18.51 o 
  13   7   2      105.53      123.44     28.33 o 
  15   7   2       34.84       15.88     18.25 o 
  17   7   2       16.34       63.92     26.96 o 
  19   7   2       37.55       58.04     27.69 o 
 -20   8   2       33.78      158.16     62.23 o 
 -18   8   2      103.20       93.14     36.37 o 
 -16   8   2        0.31      -20.69     25.87 o 
 -14   8   2       62.36       49.28     18.69 o 
 -12   8   2       20.33       39.92     16.74 o 
 -10   8   2       17.35       24.70     16.05 o 
  -8   8   2      234.69      250.34     27.86 o 
  -6   8   2       43.08       26.88     13.66 o 
  -4   8   2        3.12      -11.19     11.48 o 
  -2   8   2       82.90       84.84     18.62 o 
   0   8   2       59.37       78.91     17.70 o 
   2   8   2      278.76      150.11     27.98 o 
   4   8   2       42.77       82.09     19.42 o 
   6   8   2      104.28      158.02     26.68 o 
   8   8   2       75.90       61.14     18.98 o 
  10   8   2       16.11       11.02     22.60 o 
  12   8   2       26.75       66.40     25.10 o 
  14   8   2       39.78       33.91     22.70 o 
  16   8   2       15.38       -5.68     20.80 o 
  18   8   2       45.51       45.55     50.47 o 
 -17   9   2       62.68       73.88     41.66 o 
 -15   9   2        0.01       21.50     27.12 o 
 -13   9   2       12.58      104.31     85.52 o 
 -11   9   2       14.42       28.45     22.75 o 
  -9   9   2        4.53       -0.59     13.35 o 
  -7   9   2       32.65       18.49     16.56 o 
  -5   9   2       59.80       46.28     19.51 o 
  -3   9   2       42.32       56.22     19.92 o 
  -1   9   2       26.63       52.43     20.55 o 
   1   9   2        8.84        1.84     11.58 o 
   3   9   2        8.77      -10.53     15.44 o 
   5   9   2        6.91      -11.85     16.13 o 
   7   9   2       23.34      -20.62     20.62 o 
   9   9   2       30.85       65.75     38.91 o 
  11   9   2       16.07       21.27     22.35 o 
  13   9   2        1.57       -2.61     17.41 o 
  15   9   2       27.96       37.50     35.46 o 
 -12  10   2        2.23       -9.19     26.52 o 
 -10  10   2        1.47       48.03     31.10 o 
  -8  10   2        5.11       -2.07     17.55 o 
  -6  10   2        1.09       27.55     33.45 o 
  -4  10   2       17.64        6.14     19.35 o 
  -2  10   2        2.99       -5.09     16.48 o 
   0  10   2       10.90       -9.81     18.28 o 
   2  10   2        1.81        8.55     19.03 o 
   4  10   2       21.75       46.61     25.72 o 
   6  10   2        0.05        3.68     27.64 o 
   8  10   2        8.09       -4.85     30.25 o 
  10  10   2       20.72       59.17     38.33 o 
  -3  11   2        9.89       54.68     92.39 o 
  -1  11   2        2.01      -40.01     43.68 o 
   1  11   2        3.18       19.98     58.68 o 
 -29   1   3        6.84       58.08     34.81 o 
 -27   1   3       28.84       55.60     22.86 o 
 -25   1   3       86.25       85.84     41.77 o 
 -23   1   3       86.03       93.80     27.33 o 
 -21   1   3       65.84       70.41     16.73 o 
 -19   1   3       14.99        5.71      8.77 o 
 -17   1   3       13.11       21.67      8.42 o 
 -15   1   3     2074.69     2297.70     52.12 o 
 -13   1   3       15.82        2.53      4.82 o 
 -11   1   3      140.66      170.36      9.01 o 
  -9   1   3    18100.52    18407.37    295.87 o 
  -7   1   3    28833.24    26833.78    304.62 o 
  -5   1   3   125606.68   104421.97    789.98 o 
  -3   1   3      133.43      118.59      4.05 o 
  -1   1   3     8283.77     9480.47    107.06 o 
   1   1   3     4521.15     4737.36     78.27 o 
   3   1   3     5657.71     5403.30     83.13 o 
   5   1   3     7829.34     7832.97    112.98 o 
   7   1   3      848.07      889.13     20.93 o 
   9   1   3     1084.73     1232.97     31.00 o 
  11   1   3     2060.16     1958.08     49.19 o 
  13   1   3     3154.29     2931.33     88.07 o 
  15   1   3     3515.03     3189.74     80.19 o 
  17   1   3      117.49      100.25     13.90 o 
  19   1   3      280.54      342.16     24.92 o 
  21   1   3       77.11       50.24     18.43 o 
  23   1   3       11.80       13.34     18.54 o 
  25   1   3        4.45        8.64     25.20 o 
 -28   2   3        1.80      -24.61     24.61 o 
 -26   2   3       28.16       22.73     18.74 o 
 -24   2   3       52.23       45.93     18.09 o 
 -22   2   3      202.19      250.84     30.89 o 
 -20   2   3      616.88      681.29     38.60 o 
 -18   2   3      129.75      116.61     12.25 o 
 -16   2   3      227.53      288.00     15.49 o 
 -14   2   3      336.80      376.27     14.29 o 
 -12   2   3      460.67      356.14     19.53 o 
 -10   2   3       57.88       96.78     11.58 o 
  -8   2   3     1451.80     1818.40     43.89 o 
  -6   2   3      896.17      976.31     17.82 o 
  -4   2   3    23892.45    24021.50    220.88 o 
  -2   2   3    23199.46    24669.95    254.10 o 
   0   2   3    21093.27    20263.07    418.70 o 
   2   2   3    19482.39    20028.86    206.33 o 
   6   2   3       11.01       20.39      6.96 o 
   8   2   3       11.35       80.12     19.14 o 
  10   2   3     4971.79     4833.69     88.02 o 
  12   2   3      383.71      314.20     14.73 o 
  14   2   3      741.30      708.70     33.70 o 
  16   2   3     1307.54     1324.17     42.87 o 
  18   2   3       82.14      130.30     20.45 o 
  20   2   3       62.94       80.78     29.45 o 
  22   2   3        0.37       47.96     23.12 o 
  24   2   3       12.78       73.61     29.27 o 
  26   2   3       12.72       25.86     41.32 o 
 -27   3   3        1.12       11.05     22.09 o 
 -25   3   3        0.02       18.32     17.48 o 
 -23   3   3      107.94       87.97     28.62 o 
 -21   3   3       22.40       10.54     15.35 o 
 -19   3   3       34.98       20.77     13.24 o 
 -17   3   3      240.51      250.90     23.20 o 
 -15   3   3      372.79      341.44     23.14 o 
 -13   3   3       51.61       50.12     13.68 o 
 -11   3   3        2.55       -0.60      8.58 o 
  -9   3   3     2336.33     2029.89     46.90 o 
  -7   3   3      346.88      352.76      9.23 o 
  -5   3   3     3267.71     3376.69     48.64 o 
  -3   3   3    14199.41    15246.01    201.84 o 
  -1   3   3       31.73       17.65      6.92 o 
   1   3   3     2892.17     2826.57     50.18 o 
   3   3   3     1354.99     1118.15     24.10 o 
   5   3   3     3671.61     3644.56     59.03 o 
   9   3   3     1282.50     1075.95     28.61 o 
  11   3   3      899.95      946.86     25.95 o 
  13   3   3       59.12      103.30     10.11 o 
  15   3   3       95.99       70.33      9.94 o 
  17   3   3        3.18        3.10     13.68 o 
  19   3   3        7.88       42.64     19.85 o 
  21   3   3       61.40       46.46     24.19 o 
  23   3   3       39.61       32.87     23.28 o 
  25   3   3       58.64       66.40     33.07 o 
 -26   4   3        0.21      -26.05     26.05 o 
 -24   4   3       99.73       77.45     28.44 o 
 -22   4   3        4.25       24.06     19.27 o 
 -20   4   3      104.15      140.79     21.53 o 
 -18   4   3      272.55      270.50     24.24 o 
 -16   4   3       57.46       45.53     13.54 o 
 -14   4   3        0.15       -5.39      8.32 o 
 -12   4   3     1156.09     1207.88     48.44 o 
 -10   4   3      122.59      114.75     12.39 o 
  -8   4   3       10.80       14.70      7.16 o 
  -6   4   3     3566.31     3554.31     59.28 o 
  -4   4   3     1973.93     2080.12     42.14 o 
  -2   4   3     4771.88     4993.11     86.63 o 
   0   4   3      493.03      396.28     17.57 o 
   2   4   3      682.49      847.53     25.66 o 
   4   4   3       59.44       45.14      8.56 o 
   6   4   3        0.62       14.94      5.82 o 
   8   4   3      134.67      181.37     12.82 o 
  10   4   3       82.67      106.23      9.15 o 
  12   4   3       11.71        6.42      7.19 o 
  14   4   3      142.13      165.26     24.95 o 
  16   4   3       24.19       58.03     39.68 o 
  18   4   3       17.63       21.17     18.15 o 
  20   4   3        6.10       16.59     23.50 o 
  22   4   3        2.93       33.45     27.35 o 
  24   4   3       15.42       42.35     30.55 o 
 -25   5   3        0.00      -22.54     29.22 o 
 -23   5   3      519.99      465.32     52.19 o 
 -21   5   3       16.46       73.57     21.88 o 
 -19   5   3      409.47      501.30     35.46 o 
 -17   5   3        1.85       17.54     13.46 o 
 -15   5   3        0.00        4.72     11.21 o 
 -13   5   3        8.86        8.53     10.01 o 
 -11   5   3        3.17       -7.34     11.25 o 
  -9   5   3      124.92      129.82     13.17 o 
  -7   5   3      172.78      150.51     14.09 o 
  -5   5   3      943.37      895.33     49.99 o 
  -3   5   3     9090.74     8793.17    186.06 o 
  -1   5   3      212.31      200.71     13.64 o 
   1   5   3      405.73      449.63     23.61 o 
   3   5   3      147.03      177.66     11.93 o 
   5   5   3      511.25      465.60     17.76 o 
   7   5   3      450.92      414.36     16.89 o 
   9   5   3       65.49       40.50     15.03 o 
  11   5   3       13.62       26.68     23.89 o 
  13   5   3        0.16       -6.77     13.73 o 
  15   5   3        6.73       -0.23     13.60 o 
  17   5   3      122.24      164.73     28.56 o 
  19   5   3       60.47       70.56     29.88 o 
  21   5   3        2.34       30.11     25.53 o 
  23   5   3        0.13       52.55     30.16 o 
 -24   6   3        0.25       22.97     31.31 o 
 -22   6   3        0.35       -3.34     24.04 o 
 -20   6   3       41.81       30.13     19.19 o 
 -18   6   3       31.52       56.58     17.42 o 
 -16   6   3      363.99      401.67     37.56 o 
 -14   6   3        2.93       -0.87      9.97 o 
 -12   6   3       13.09       34.92     18.57 o 
 -10   6   3      593.30      640.49     42.78 o 
  -8   6   3       15.43       20.02     10.23 o 
  -6   6   3      420.72      422.22     24.17 o 
  -4   6   3      544.41      478.53     23.83 o 
  -2   6   3        0.42       21.12      8.42 o 
   0   6   3        3.53       13.01      9.38 o 
   2   6   3      389.30      416.49     24.40 o 
   4   6   3       36.76       29.20     14.07 o 
   6   6   3        2.03        2.01      6.56 o 
   8   6   3        0.87        2.12      8.53 o 
  10   6   3       18.33       11.31     13.89 o 
  12   6   3       46.25       59.03     25.23 o 
  14   6   3       32.93       20.57     19.72 o 
  16   6   3        0.73        0.63     15.10 o 
  18   6   3        0.04       15.03     19.98 o 
  20   6   3        8.35       42.20     35.86 o 
 -23   7   3      163.55      106.83     50.89 o 
 -21   7   3        0.01      -14.89     27.01 o 
 -19   7   3       12.50       -3.56     19.51 o 
 -17   7   3       20.16        7.57     14.57 o 
 -15   7   3       11.94        2.88     12.89 o 
 -13   7   3      364.45      294.21     36.70 o 
 -11   7   3        7.67       12.97     12.85 o 
  -9   7   3        0.09       -1.29     15.30 o 
  -7   7   3        0.11        7.93     14.94 o 
  -5   7   3       10.06       53.07     13.29 o 
  -3   7   3      451.73      378.29     24.71 o 
  -1   7   3      143.48      171.70     17.64 o 
   1   7   3      214.19      231.98     19.09 o 
   3   7   3       32.33       75.34     12.78 o 
   5   7   3       38.82       92.37     17.18 o 
   7   7   3      265.79      208.28     25.12 o 
   9   7   3        2.22       -0.58      9.92 o 
  11   7   3      172.94      123.77     25.93 o 
  13   7   3       28.40       18.79     20.25 o 
  15   7   3       10.50       -9.93     18.98 o 
  17   7   3       16.28      -17.40     21.56 o 
  19   7   3        3.93       -6.65     20.28 o 
 -20   8   3       24.07      -18.11     28.03 o 
 -18   8   3       46.67       39.96     34.23 o 
 -16   8   3       70.62      154.60     40.24 o 
 -14   8   3       23.95      -11.92     16.97 o 
 -12   8   3      243.68      156.16     41.62 o 
 -10   8   3        0.37      -11.66     13.30 o 
  -8   8   3      100.94       79.57     18.97 o 
  -6   8   3      295.24      305.46     35.56 o 
  -4   8   3       78.43      127.17     17.35 o 
  -2   8   3       39.68       26.74     13.02 o 
   0   8   3        2.81        3.06      9.49 o 
   2   8   3      286.48      307.09     29.75 o 
   4   8   3      165.77      222.45     20.63 o 
   6   8   3        8.42       49.11     23.34 o 
   8   8   3       36.33       30.87     20.46 o 
  10   8   3       20.01       22.39     19.34 o 
  12   8   3       57.97      110.26     28.16 o 
  14   8   3       82.51       70.50     35.86 o 
  16   8   3        3.05       -3.59     19.32 o 
 -17   9   3       26.48       37.98     35.82 o 
 -15   9   3        1.52       40.90     33.12 o 
 -13   9   3        0.00       10.03     23.73 o 
 -11   9   3       70.60       22.39     21.33 o 
  -9   9   3      111.94      133.34     32.83 o 
  -7   9   3      164.44      160.46     31.10 o 
  -5   9   3       35.62       39.87     18.64 o 
  -3   9   3      140.79      126.64     19.75 o 
  -1   9   3       88.47       81.04     18.35 o 
   1   9   3       39.44       80.14     18.77 o 
   3   9   3        7.05        5.76     14.40 o 
   5   9   3        2.28       -7.38     14.81 o 
   7   9   3        1.15        6.32     17.18 o 
   9   9   3       77.14       36.48     21.77 o 
  11   9   3        6.03       41.80     26.12 o 
  13   9   3       14.45       33.73     26.32 o 
 -12  10   3        0.01       53.09     39.94 o 
 -10  10   3        0.71        5.07     20.98 o 
  -8  10   3       17.55       15.75     21.26 o 
  -6  10   3        0.00       -5.49     19.87 o 
  -4  10   3       85.55       77.60     29.84 o 
  -2  10   3       19.76        2.55     14.72 o 
   0  10   3        6.15        1.75     15.88 o 
   2  10   3       15.83       16.09     18.74 o 
   4  10   3       28.96       13.65     21.59 o 
   6  10   3        3.08       -6.14     25.95 o 
   8  10   3        1.15       33.32     31.39 o 
  10  10   3       11.74        2.60     23.62 o 
  -1  11   3        0.00      -14.98     56.18 o 
 -30   0   4       51.41       18.73     56.43 o 
 -28   0   4       16.75       52.28     47.69 o 
 -26   0   4      138.31      194.02     60.55 o 
 -24   0   4        2.87        6.20     16.25 o 
 -22   0   4        9.15       48.51     34.06 o 
 -20   0   4        8.23       -5.13     12.27 o 
 -18   0   4       85.63      106.95     17.39 o 
 -16   0   4     4385.53     3884.18    124.61 o 
 -14   0   4      143.04      176.85     22.97 o 
 -12   0   4    18488.79    18818.24    430.20 o 
 -10   0   4     1569.57     1651.57     45.50 o 
  -8   0   4    10555.18    10177.85    235.67 o 
  -6   0   4    15013.30    14608.04    293.15 o 
  -4   0   4     7337.17     6873.39     82.00 o 
  -2   0   4     1582.58     1009.98     56.80 o 
   0   0   4    33576.70    34234.27    467.52 o 
   2   0   4    11195.01    11567.91    175.28 o 
   4   0   4    13098.65    11993.55    247.59 o 
   6   0   4     1281.63     1219.86     33.68 o 
   8   0   4      804.91     1028.62     35.62 o 
  10   0   4    14203.96    13736.75    336.83 o 
  12   0   4     2579.72     2687.87     89.45 o 
  14   0   4       11.19       19.94     11.60 o 
  16   0   4      138.65      142.92     20.40 o 
  18   0   4        6.21       23.31     25.21 o 
  20   0   4       64.15       27.23     18.13 o 
  22   0   4       61.98        9.55     32.71 o 
  24   0   4        9.47       -9.74     48.69 o 
 -29   1   4        1.01       -6.79     25.46 o 
 -27   1   4       11.65       16.32     25.55 o 
 -25   1   4        1.87        8.62     15.07 o 
 -23   1   4        5.05        6.18     10.74 o 
 -21   1   4      354.88      313.73     23.28 o 
 -19   1   4       17.05       12.77      8.99 o 
 -17   1   4      505.84      525.62     21.36 o 
 -15   1   4      807.06      773.40     30.05 o 
 -13   1   4       32.58       63.87      7.41 o 
  -9   1   4     4981.53     5263.41    133.38 o 
  -7   1   4     4778.95     4414.24     55.75 o 
  -5   1   4    13178.56    11687.23    145.61 o 
  -3   1   4    54607.65    60860.14    819.58 o 
  -1   1   4     6092.02     5650.61     80.88 o 
   1   1   4       17.94       47.59      4.14 o 
   3   1   4     5133.27     5663.79    105.04 o 
   5   1   4     6889.36     7360.97    102.69 o 
   7   1   4     5097.35     5150.34     81.35 o 
   9   1   4     1567.74     1605.11     35.49 o 
  11   1   4     1316.02     1368.57     36.61 o 
  13   1   4      958.74     1015.81     33.16 o 
  15   1   4     1154.97      995.11     37.06 o 
  17   1   4      300.64      238.02     20.49 o 
  19   1   4        8.69       25.45     14.73 o 
  21   1   4       61.91       86.52     23.93 o 
  23   1   4       26.78       19.50     24.77 o 
  25   1   4        2.19      112.60     96.63 o 
 -28   2   4       20.60       43.93     30.02 o 
 -26   2   4       47.00       72.12     22.62 o 
 -24   2   4        2.73       14.15     18.10 o 
 -22   2   4       53.07       63.44     18.05 o 
 -20   2   4       11.82       19.12     17.57 o 
 -18   2   4       62.68       66.88     13.20 o 
 -16   2   4       29.35       44.85     13.42 o 
 -14   2   4      721.73      747.41     30.04 o 
 -12   2   4     1046.96      997.88     44.02 o 
 -10   2   4    18552.54    18839.78    243.04 o 
  -8   2   4        3.41        6.73      5.69 o 
  -6   2   4      481.06      709.39     12.50 o 
  -4   2   4     7491.96     7325.28     66.18 o 
  -2   2   4     4276.23     4453.26     59.72 o 
   0   2   4     5936.56     6364.09     78.47 o 
   2   2   4       47.52       64.50      5.30 o 
   4   2   4     5594.96     5590.56    122.00 o 
   6   2   4      474.20      536.46     25.63 o 
   8   2   4     5399.55     5561.92    178.18 o 
  10   2   4       15.37        9.94      5.81 o 
  12   2   4       38.96       68.57      8.45 o 
  14   2   4     1436.46     1419.95     40.74 o 
  16   2   4        0.67       -7.45      7.45 o 
  18   2   4       24.56       24.02     13.52 o 
  20   2   4      294.55      382.19     37.29 o 
  22   2   4        0.11       10.17     18.15 o 
  24   2   4        4.93       17.67     27.48 o 
 -27   3   4        1.39       -8.59     19.97 o 
 -25   3   4      103.05      141.31     37.95 o 
 -23   3   4       14.39       37.80     17.03 o 
 -21   3   4       21.88       47.15     22.14 o 
 -19   3   4       20.59       29.61     14.26 o 
 -17   3   4        0.71        0.14     16.07 o 
 -15   3   4        2.04       24.57     10.21 o 
 -13   3   4      105.49      129.94     17.22 o 
 -11   3   4      361.07      319.21     15.73 o 
  -9   3   4        3.58        8.84      5.13 o 
  -7   3   4     1030.40     1007.78     17.96 o 
  -5   3   4     3814.98     4577.35    102.27 o 
  -3   3   4     3602.52     3511.95     53.39 o 
  -1   3   4     1844.64     1928.17     37.03 o 
   1   3   4      591.85      699.72     33.58 o 
   3   3   4     4091.24     3934.24     67.79 o 
   5   3   4      278.29      219.13     11.41 o 
   7   3   4      436.66      378.13     15.34 o 
   9   3   4     1951.96     1797.84     62.83 o 
  11   3   4      105.90      100.58      8.62 o 
  13   3   4       92.65       41.00     21.29 o 
  15   3   4       23.25       12.77     11.19 o 
  17   3   4      246.19      289.21     34.17 o 
  19   3   4      143.96      180.56     32.13 o 
  21   3   4        6.23       10.35     19.80 o 
  23   3   4        6.70       28.68     27.90 o 
 -28   4   4       42.70        8.93     28.07 o 
 -26   4   4       12.01       17.58     22.49 o 
 -24   4   4       46.75       57.49     19.08 o 
 -22   4   4       35.65       51.70     18.15 o 
 -20   4   4      108.21      137.97     25.41 o 
 -18   4   4      226.13      276.27     24.63 o 
 -16   4   4        0.99       11.64     13.12 o 
 -14   4   4       21.05       20.24     12.29 o 
 -12   4   4       49.36       80.01     11.51 o 
  -8   4   4      824.36      873.39     37.19 o 
  -6   4   4      766.73      845.76     20.39 o 
  -4   4   4     2594.72     2571.54     48.52 o 
  -2   4   4      454.99      533.61     17.04 o 
   0   4   4     1753.95     2009.47     48.25 o 
   2   4   4        4.40        6.65      5.96 o 
   4   4   4       39.35       53.82     10.65 o 
   6   4   4      196.65      170.29     13.77 o 
   8   4   4       44.75       87.83     17.99 o 
  10   4   4      128.97      121.44     13.58 o 
  12   4   4       83.32       71.49     16.19 o 
  14   4   4       57.69       50.65     32.80 o 
  16   4   4        0.15       12.42     16.68 o 
  18   4   4       59.96       74.15     26.66 o 
  20   4   4       40.13       66.64     29.52 o 
  22   4   4       59.58       30.64     25.96 o 
 -25   5   4      121.17      126.75     63.60 o 
 -23   5   4        4.38       10.94     20.34 o 
 -21   5   4      119.04      205.49     26.91 o 
 -19   5   4       42.76       63.12     17.93 o 
 -17   5   4       97.14      128.89     18.94 o 
 -15   5   4      478.44      561.98     40.66 o 
 -13   5   4        3.55       13.94      9.80 o 
 -11   5   4      896.48      996.28     37.57 o 
  -9   5   4      239.83      241.21     16.18 o 
  -7   5   4     1034.95      992.24     26.37 o 
  -5   5   4     1395.39     1321.53     33.53 o 
  -3   5   4     1389.59     1608.04     41.51 o 
  -1   5   4     2557.10     2733.13     61.24 o 
   1   5   4     1123.39      983.88     32.97 o 
   3   5   4      534.63      597.14     21.31 o 
   5   5   4     1245.48     1107.77     33.84 o 
   7   5   4       83.51       71.51     17.32 o 
   9   5   4      256.49      271.78     13.75 o 
  11   5   4      115.43      141.90     22.62 o 
  13   5   4       40.54       19.12     24.18 o 
  15   5   4        4.54       14.80     15.98 o 
  17   5   4       14.64       21.40     19.17 o 
  19   5   4        2.13       15.71     22.41 o 
  21   5   4       14.97       25.30     23.81 o 
 -24   6   4       10.66       58.57     37.63 o 
 -22   6   4       40.61       46.26     31.35 o 
 -20   6   4       44.72       32.48     17.30 o 
 -18   6   4       26.14       55.43     29.05 o 
 -16   6   4       47.36       33.55     14.84 o 
 -14   6   4      572.07      529.41     34.06 o 
 -12   6   4        3.28       18.15     11.55 o 
 -10   6   4       57.32      136.46     31.82 o 
  -8   6   4     1180.20     1190.68     45.18 o 
  -6   6   4        0.85        7.76      6.93 o 
  -4   6   4       47.15       66.79      9.49 o 
  -2   6   4     2698.50     2795.83     70.00 o 
   0   6   4      801.85      791.32     30.12 o 
   2   6   4     3205.81     3347.04    107.33 o 
   4   6   4        5.97       19.71      8.41 o 
   6   6   4      160.48      165.79     12.64 o 
   8   6   4      170.22      169.80     22.90 o 
  10   6   4      120.72      121.73     23.48 o 
  12   6   4       36.35       16.56     16.44 o 
  14   6   4        3.14        5.33     19.03 o 
  16   6   4      310.42      267.41     39.30 o 
  18   6   4       39.89       17.42     36.94 o 
  20   6   4       19.94       30.27     29.30 o 
 -23   7   4        4.96      -22.33     27.56 o 
 -21   7   4      106.44       86.44     32.09 o 
 -19   7   4       13.04       42.07     27.07 o 
 -17   7   4       36.90       34.24     21.87 o 
 -15   7   4      105.72      152.16     22.73 o 
 -13   7   4       47.73       62.89     26.51 o 
 -11   7   4      127.78       98.67     18.87 o 
  -9   7   4       37.94       24.21     19.68 o 
  -7   7   4       40.41       93.08     22.74 o 
  -5   7   4      251.96      228.29     17.23 o 
  -3   7   4      961.62      920.11     37.49 o 
  -1   7   4      278.76      312.39     21.35 o 
   1   7   4       23.62       14.99      9.79 o 
   3   7   4       40.69       46.76     16.14 o 
   5   7   4       77.18      107.60     13.97 o 
   7   7   4        0.00      -11.02     11.02 o 
   9   7   4       77.67       82.52     22.09 o 
  11   7   4       37.45       29.42     17.29 o 
  13   7   4       42.05       79.70     24.71 o 
  15   7   4       28.58       65.15     25.15 o 
  17   7   4       29.22       53.46     28.48 o 
  19   7   4        9.80       -5.66     20.46 o 
 -20   8   4        5.79       -1.76     24.53 o 
 -18   8   4        0.00       -9.17     21.73 o 
 -16   8   4       28.31        0.58     16.25 o 
 -14   8   4       94.67       68.19     28.08 o 
 -12   8   4        9.38       37.54     23.82 o 
 -10   8   4        6.38      -15.12     15.12 o 
  -8   8   4       35.64       32.03     14.94 o 
  -6   8   4       74.32      109.29     26.62 o 
  -4   8   4       15.02       19.72     10.66 o 
  -2   8   4       45.95       57.51     14.68 o 
   0   8   4      747.64      617.58     34.02 o 
   2   8   4      122.42      141.86     24.60 o 
   4   8   4       25.24        2.99     14.41 o 
   6   8   4       10.83       12.02     12.46 o 
   8   8   4       10.64       10.01     17.02 o 
  10   8   4        6.03       12.24     18.96 o 
  12   8   4       14.56       -2.63     17.96 o 
  14   8   4        1.83       40.24     26.19 o 
  16   8   4       42.65       43.35     28.61 o 
 -17   9   4        7.10        0.72     19.77 o 
 -15   9   4        0.42        3.65     20.14 o 
 -13   9   4        0.90       -7.81     18.67 o 
 -11   9   4       22.86       14.27     21.60 o 
  -9   9   4        1.33       60.37     39.27 o 
  -7   9   4        7.47       16.51     18.38 o 
  -5   9   4       41.30       50.09     23.56 o 
  -3   9   4       79.53      110.24     22.32 o 
  -1   9   4       79.03      126.28     19.77 o 
   1   9   4        5.29       -2.27     11.19 o 
   3   9   4        0.32       -5.35     14.07 o 
   5   9   4        1.71       23.25     18.78 o 
   7   9   4        0.39       10.46     17.73 o 
   9   9   4        4.21       -7.74     20.72 o 
  11   9   4        0.97       -0.06     16.48 o 
  13   9   4       12.54       65.52     32.79 o 
 -12  10   4        2.25       12.43     32.63 o 
 -10  10   4       56.04       28.34     23.00 o 
  -8  10   4        0.01       20.43     24.91 o 
  -6  10   4        1.92       15.99     21.63 o 
  -4  10   4        7.32       -6.34     20.29 o 
  -2  10   4        0.40      -22.51     24.28 o 
   0  10   4        4.17       -2.95     25.55 o 
   2  10   4        2.50       41.91     24.98 o 
   4  10   4       41.13       54.51     27.38 o 
   6  10   4        6.61       16.99     22.53 o 
   8  10   4       55.64       89.83     33.63 o 
 -29   1   5        0.17       33.83     26.47 o 
 -27   1   5       33.55       26.50     21.24 o 
 -25   1   5       14.37       36.97     21.65 o 
 -23   1   5        7.42       48.13     15.38 o 
 -21   1   5      628.32      656.83     31.53 o 
 -19   1   5      274.98      256.01     22.54 o 
 -17   1   5      632.69      647.52     25.96 o 
 -15   1   5      234.73      293.43     19.75 o 
 -13   1   5      875.37      851.45     23.77 o 
 -11   1   5      207.44      193.42     14.84 o 
  -9   1   5      211.17      170.77      8.93 o 
  -7   1   5      484.41      492.71     15.08 o 
  -5   1   5    22280.96    23434.66    284.09 o 
  -3   1   5     8264.59     8011.22    126.61 o 
  -1   1   5     1667.13     1886.39     33.97 o 
   1   1   5    12695.27    12917.94    136.20 o 
   3   1   5       80.84       69.38      5.42 o 
   5   1   5     1952.51     2208.91     33.63 o 
   7   1   5       50.97       52.02     12.82 o 
   9   1   5     5597.77     5701.29    139.75 o 
  11   1   5      638.92      624.65     28.83 o 
  13   1   5     2828.73     2398.57     67.03 o 
  15   1   5        1.61       12.50      8.98 o 
  17   1   5        0.06       17.76     10.24 o 
  19   1   5      264.69      268.98     26.14 o 
  21   1   5        8.28       -7.78     13.59 o 
  23   1   5       11.44       -1.55     21.75 o 
  25   1   5        3.42      -29.33     42.28 o 
 -28   2   5        0.31       16.20     22.14 o 
 -26   2   5        0.83        9.21     17.58 o 
 -24   2   5       14.37       28.64     17.85 o 
 -22   2   5       48.33       59.67     17.92 o 
 -20   2   5       12.53       21.81     16.27 o 
 -18   2   5        7.59       11.22      7.24 o 
 -16   2   5      200.01      182.37     11.91 o 
 -14   2   5       86.07      133.90     21.02 o 
 -12   2   5    12154.52    12615.55    193.59 o 
 -10   2   5      633.30      609.17     15.09 o 
  -8   2   5     2161.43     2261.19     32.41 o 
  -6   2   5       48.97       63.38      5.30 o 
  -4   2   5    20782.34    19436.48    181.92 o 
  -2   2   5     1264.68     1209.83     22.38 o 
   0   2   5     3898.91     3178.86     43.72 o 
   2   2   5     6600.02     6280.69    197.20 o 
   4   2   5     4040.03     3851.14    129.67 o 
   6   2   5     1141.86     1179.38     40.13 o 
   8   2   5        9.10       -0.70      4.27 o 
  10   2   5      254.98      255.98     21.43 o 
  12   2   5      517.96      426.47     25.87 o 
  14   2   5     1540.59     1400.39     70.42 o 
  16   2   5       64.08       78.32     23.73 o 
  18   2   5       44.73       33.30     21.58 o 
  20   2   5      136.40      211.50     34.25 o 
  22   2   5       13.82       28.01     22.18 o 
  24   2   5        0.28       -9.47     25.10 o 
 -29   3   5        3.56        6.62     25.36 o 
 -27   3   5        6.37       -3.77     19.08 o 
 -25   3   5       56.32       54.86     19.81 o 
 -23   3   5        5.34        4.20     12.69 o 
 -21   3   5       11.36       30.67     14.83 o 
 -19   3   5      263.19      314.93     26.26 o 
 -17   3   5      155.83      203.09     25.75 o 
 -15   3   5      471.55      612.30     35.08 o 
 -13   3   5      282.66      292.32     16.83 o 
 -11   3   5     3043.99     3301.47     73.07 o 
  -9   3   5      228.65      129.78     10.01 o 
  -7   3   5     4764.58     5181.19    126.10 o 
  -5   3   5     1655.38     1699.73     35.88 o 
  -3   3   5     2809.12     2940.98     51.40 o 
  -1   3   5     2440.17     2433.04     41.09 o 
   1   3   5     3758.13     3834.23     61.56 o 
   3   3   5      240.01      178.38     14.16 o 
   5   3   5       33.62       64.22      4.31 o 
   7   3   5       96.97      102.93     15.74 o 
   9   3   5      221.35      182.36     15.31 o 
  11   3   5       17.91       -1.75      7.81 o 
  13   3   5      107.09      181.77     18.69 o 
  15   3   5      600.22      557.37     34.40 o 
  17   3   5      281.54      295.01     37.24 o 
  19   3   5        0.41       22.62     19.53 o 
  21   3   5        2.63      -10.00     20.02 o 
  23   3   5       19.34       22.99     29.51 o 
 -28   4   5       43.94       32.52     28.95 o 
 -26   4   5       23.56       53.69     32.87 o 
 -24   4   5       16.55        9.71     15.49 o 
 -22   4   5       69.24       79.39     31.89 o 
 -20   4   5       56.17      125.76     20.89 o 
 -18   4   5       30.51       61.19     23.17 o 
 -16   4   5      433.41      443.91     25.72 o 
 -14   4   5       96.59       94.32     14.03 o 
 -12   4   5     1216.29     1236.09     39.12 o 
 -10   4   5       30.66       44.94     11.94 o 
  -8   4   5        5.61       -1.13      7.10 o 
  -6   4   5     2576.44     2601.02     56.56 o 
  -4   4   5      310.39      367.95     13.76 o 
  -2   4   5      447.76      406.76     21.57 o 
   0   4   5        1.36        9.32      7.45 o 
   2   4   5      376.33      385.16     17.37 o 
   4   4   5      597.86      617.54     21.28 o 
   6   4   5       42.08       30.28      5.06 o 
   8   4   5      225.03      215.16     16.31 o 
  10   4   5      350.25      327.58     22.46 o 
  12   4   5       49.05       81.76     22.78 o 
  14   4   5       29.05       55.21     35.07 o 
  16   4   5        4.21       51.14     23.72 o 
  18   4   5      130.99       88.81     42.07 o 
  20   4   5       24.18       44.43     24.37 o 
  22   4   5       20.13       29.24     24.95 o 
 -27   5   5        0.62       16.09     45.45 o 
 -25   5   5      121.74      203.51     70.63 o 
 -23   5   5      349.21      369.11     43.01 o 
 -21   5   5       46.40       89.98     22.40 o 
 -19   5   5        2.04       -0.08     13.07 o 
 -17   5   5        2.44       32.59     13.23 o 
 -15   5   5       15.22       20.71     13.41 o 
 -13   5   5        2.98       -6.17      8.49 o 
 -11   5   5       76.26      111.22     13.11 o 
  -9   5   5     2627.65     2673.43     72.78 o 
  -7   5   5     1105.74     1107.35     29.65 o 
  -5   5   5     7089.37     7126.81    134.06 o 
  -3   5   5     4562.00     5083.28    103.60 o 
  -1   5   5        0.52        3.33      6.38 o 
   1   5   5      608.09      676.71     23.48 o 
   3   5   5      107.26      101.34     19.13 o 
   5   5   5       74.81       85.11     15.42 o 
   7   5   5      166.54      258.00     16.11 o 
   9   5   5      107.13      103.28     17.02 o 
  11   5   5      315.84      295.83     32.42 o 
  13   5   5      491.50      480.62     41.69 o 
  15   5   5      103.64      132.33     30.65 o 
  17   5   5      112.34      133.25     31.18 o 
  19   5   5       17.58       26.47     24.17 o 
  21   5   5        1.21       11.45     29.51 o 
 -24   6   5        0.00       -8.84     25.16 o 
 -22   6   5       74.66      113.43     29.62 o 
 -20   6   5       16.12       64.17     54.79 o 
 -18   6   5       45.52       45.47     23.97 o 
 -16   6   5      250.90      299.43     26.46 o 
 -14   6   5        7.45        7.53     11.64 o 
 -12   6   5       68.35       59.70     13.46 o 
 -10   6   5     1426.04     1285.93     52.81 o 
  -8   6   5      348.92      377.36     17.71 o 
  -6   6   5      964.10     1027.25     37.48 o 
  -4   6   5      120.65      103.71     11.92 o 
  -2   6   5      651.00      678.59     27.44 o 
   0   6   5      188.36      201.60     15.52 o 
   2   6   5       50.10       38.98     18.13 o 
   4   6   5     1163.81     1152.58     42.60 o 
   6   6   5       66.14       48.21     18.91 o 
   8   6   5       48.46       38.57     18.54 o 
  10   6   5       70.17      164.19     36.08 o 
  12   6   5        1.08       37.20     69.21 o 
  14   6   5        1.09       29.73     19.47 o 
  16   6   5        0.00       51.60     34.42 o 
  18   6   5        0.10       48.68     35.55 o 
  20   6   5        0.14       21.27     23.86 o 
 -23   7   5        6.45       25.86     35.81 o 
 -21   7   5       29.10      114.93     39.87 o 
 -19   7   5      151.02      106.69     30.84 o 
 -17   7   5       42.21       26.33     20.95 o 
 -15   7   5       46.78       60.98     21.94 o 
 -13   7   5       71.64      116.06     19.67 o 
 -11   7   5        0.01       -2.60     20.19 o 
  -9   7   5       17.71       34.60     13.49 o 
  -7   7   5      178.20      177.73     17.48 o 
  -5   7   5     2514.31     2455.12     76.62 o 
  -3   7   5     2584.12     2360.43     71.48 o 
  -1   7   5      124.17      171.48     17.43 o 
   1   7   5       42.37       42.06     19.19 o 
   3   7   5        2.90       17.59     10.92 o 
   5   7   5       44.23       47.90     10.90 o 
   7   7   5       22.61        9.99     15.71 o 
   9   7   5       51.73      120.60     27.81 o 
  11   7   5      240.49      200.11     34.00 o 
  13   7   5      173.89      189.07     44.24 o 
  15   7   5       12.15       16.43     21.73 o 
  17   7   5        2.87       22.98     34.96 o 
 -20   8   5        4.14        4.18     20.70 o 
 -18   8   5        1.60       15.44     27.94 o 
 -16   8   5      179.47      222.51     38.11 o 
 -14   8   5        8.41       26.57     22.86 o 
 -12   8   5       90.15       85.35     27.46 o 
 -10   8   5       33.19       11.26     15.75 o 
  -8   8   5       98.07      105.20     17.80 o 
  -6   8   5      188.93      223.72     23.72 o 
  -4   8   5       91.62      118.01     16.35 o 
  -2   8   5       49.56       82.98     18.04 o 
   0   8   5       32.52       35.78     20.66 o 
   2   8   5       16.05       17.30     13.21 o 
   4   8   5       23.47       28.19     14.82 o 
   6   8   5       25.14       16.82     16.99 o 
   8   8   5        0.02       -6.64     16.92 o 
  10   8   5      135.21      474.93    189.50 o 
  12   8   5       12.35      128.29     51.57 o 
  14   8   5       25.06       49.85     29.93 o 
  16   8   5        6.81       28.71     30.47 o 
 -17   9   5       18.40       40.12     32.05 o 
 -15   9   5        8.70       20.45     24.49 o 
 -13   9   5        7.36      -13.13     21.94 o 
 -11   9   5      150.23      140.62     30.84 o 
  -9   9   5       33.06        6.56     18.47 o 
  -7   9   5      153.02      129.05     36.71 o 
  -5   9   5       23.32      129.07     61.01 o 
  -3   9   5        2.45        8.00     13.51 o 
  -1   9   5      130.38      189.99     23.53 o 
   1   9   5      124.80      118.92     20.03 o 
   3   9   5        3.58        2.44     17.49 o 
   5   9   5       99.89      177.80     37.37 o 
   7   9   5        0.22       10.51     18.76 o 
   9   9   5       25.78       23.77     23.67 o 
  11   9   5        1.36        7.60     20.82 o 
  13   9   5        0.12        2.58     26.33 o 
 -12  10   5       13.45       12.67     22.86 o 
 -10  10   5        3.99       17.62     25.02 o 
  -8  10   5        6.46       27.72     27.93 o 
  -6  10   5        0.01       40.59     33.03 o 
  -4  10   5       22.75       -5.32     24.27 o 
  -2  10   5        0.16       19.03     24.34 o 
   0  10   5       12.11      -35.30     37.15 o 
   2  10   5        3.57      -21.75     25.40 o 
   4  10   5       16.13      -16.64     27.05 o 
   6  10   5        3.50       21.38     27.21 o 
   8  10   5       14.32      -35.04     35.04 o 
 -30   0   6       12.82       58.48     42.64 o 
 -28   0   6        4.90        1.34     20.57 o 
 -26   0   6      563.40      501.38     49.27 o 
 -24   0   6        0.07       11.71     16.43 o 
 -22   0   6      452.20      414.02     36.18 o 
 -20   0   6     1192.07     1261.92     66.88 o 
 -18   0   6     1885.66     1873.72     74.48 o 
 -16   0   6      970.29      882.65     43.43 o 
 -14   0   6       44.93       74.95     12.51 o 
 -12   0   6     1807.80     1497.49     85.35 o 
 -10   0   6    15405.35    15219.49    399.97 o 
  -8   0   6    13693.70     9555.35   1727.55 o 
  -6   0   6    45102.17    44796.14    727.97 o 
  -4   0   6     4569.62     4330.61     77.81 o 
  -2   0   6      408.93      414.07     18.14 o 
   0   0   6    33966.16    35166.25    887.28 o 
   2   0   6     7464.35     7488.96    141.88 o 
   4   0   6    12279.58    11782.95    232.97 o 
   6   0   6     2425.72     2962.84     76.95 o 
   8   0   6    35285.26    37203.46    870.63 o 
  10   0   6     4714.46     4793.30    145.07 o 
  12   0   6       80.86       57.81     23.04 o 
  14   0   6     1477.08     1360.37     65.33 o 
  16   0   6      213.98      170.90     23.09 o 
  18   0   6       68.68      113.10     23.94 o 
  20   0   6       39.38      121.75     40.88 o 
  22   0   6       11.19        6.54     27.47 o 
  24   0   6        7.64       75.16     70.91 o 
 -29   1   6        5.99       54.14     33.34 o 
 -27   1   6        1.59       14.49     16.81 o 
 -25   1   6        5.55        3.24     13.20 o 
 -23   1   6       30.87       74.09     15.00 o 
 -21   1   6      156.26      140.99     16.65 o 
 -19   1   6       16.88       26.96     10.61 o 
 -17   1   6      804.76      827.42     29.11 o 
 -15   1   6     1808.40     1870.96     45.93 o 
 -13   1   6      260.89      282.37     18.12 o 
 -11   1   6     1002.34      969.19     22.66 o 
  -9   1   6     2742.23     2878.51     45.84 o 
  -7   1   6      408.38      413.73     10.62 o 
  -5   1   6      281.58      255.11     10.15 o 
  -3   1   6    14407.26    14538.03    187.76 o 
  -1   1   6     2236.21     2666.71     37.65 o 
   1   1   6    19945.50    20950.27    242.95 o 
   3   1   6      426.00      529.14     14.09 o 
   5   1   6     5038.93     5074.32     73.49 o 
   7   1   6      883.91     1050.87     25.03 o 
   9   1   6       30.48       23.75     13.91 o 
  11   1   6      775.71      837.63     26.73 o 
  13   1   6       27.32       75.15     14.42 o 
  15   1   6       73.30       48.83     10.24 o 
  17   1   6       28.09       13.07     12.53 o 
  19   1   6        0.17       22.07     15.42 o 
  21   1   6       36.23       41.68     39.32 o 
  23   1   6        1.66       -7.19     29.94 o 
 -30   2   6        1.93       -4.24     27.41 o 
 -28   2   6       55.56       72.22     26.24 o 
 -26   2   6       46.78       60.12     26.35 o 
 -24   2   6       27.31       34.84     17.74 o 
 -22   2   6      184.26      218.71     24.47 o 
 -20   2   6      134.94      221.55     21.08 o 
 -18   2   6       10.10       23.75      8.16 o 
 -16   2   6      641.21      591.85     22.06 o 
 -14   2   6      388.72      498.89     26.78 o 
 -12   2   6      460.27      554.54     16.49 o 
 -10   2   6       62.90       53.87      9.08 o 
  -8   2   6      348.78      313.20     10.25 o 
  -6   2   6       83.20       91.50      8.78 o 
  -4   2   6      116.34      110.22      8.95 o 
  -2   2   6     1250.89     1037.55     18.53 o 
   0   2   6     1103.49     1174.39     33.26 o 
   2   2   6        1.73       19.01     10.61 o 
   4   2   6     4805.59     6172.59    124.91 o 
   6   2   6       52.61       59.90     10.47 o 
   8   2   6     2150.72     2155.27     61.61 o 
  10   2   6      272.70      405.30     33.21 o 
  12   2   6       16.58       38.53     19.71 o 
  14   2   6        1.19       51.32     18.38 o 
  16   2   6       25.43       38.39     20.59 o 
  18   2   6      461.08      462.33     46.14 o 
  20   2   6       13.08       14.56     19.03 o 
  22   2   6        0.12       10.53     25.81 o 
 -29   3   6        7.64      -16.89     29.43 o 
 -27   3   6       29.07       43.10     22.56 o 
 -25   3   6       90.77       94.02     31.28 o 
 -23   3   6        0.27        2.07     11.60 o 
 -21   3   6       58.57       66.29     17.89 o 
 -19   3   6        3.00       20.49     14.03 o 
 -17   3   6     1125.98     1021.55     86.41 o 
 -15   3   6       10.32       21.65     19.01 o 
 -13   3   6      300.81      337.57     23.85 o 
 -11   3   6      324.39      365.59     13.40 o 
  -9   3   6       13.33        5.54      3.38 o 
  -7   3   6      188.86      235.86     17.14 o 
  -5   3   6     2063.63     1896.82     30.20 o 
  -3   3   6     1361.41     1559.77     46.81 o 
  -1   3   6     3730.24     3962.90    102.93 o 
   1   3   6      261.60      203.41     12.77 o 
   3   3   6       16.22       18.74      4.00 o 
   5   3   6       94.47       92.76     13.53 o 
   7   3   6     1391.54     1008.11     41.38 o 
   9   3   6      783.63      865.68     33.58 o 
  11   3   6       22.10       44.07     23.73 o 
  13   3   6      686.52      560.42     35.18 o 
  15   3   6        3.49       41.15     17.17 o 
  17   3   6      169.20      154.50     28.21 o 
  19   3   6       62.11       38.13     24.07 o 
  21   3   6        9.20       -0.62     16.28 o 
  23   3   6       11.43       33.15     31.60 o 
 -28   4   6      121.10      169.53     41.74 o 
 -26   4   6        0.18       66.80     38.82 o 
 -24   4   6        2.01       -3.86     13.92 o 
 -22   4   6       10.29       37.91     27.61 o 
 -20   4   6      109.43      174.01     27.19 o 
 -18   4   6       31.67       79.37     15.84 o 
 -16   4   6        1.15       -0.79      7.98 o 
 -14   4   6        6.60       -3.72      6.54 o 
 -12   4   6      223.26      258.57     15.08 o 
 -10   4   6     1093.80     1014.86     40.65 o 
  -8   4   6      616.95      591.56     16.40 o 
  -6   4   6       41.81       33.15      5.44 o 
  -4   4   6      769.38      780.45     20.96 o 
  -2   4   6      117.23      161.78     11.13 o 
   0   4   6      677.22      812.53     22.48 o 
   2   4   6     1723.91     1541.84     35.81 o 
   4   4   6       14.89       54.94     27.87 o 
   6   4   6      571.09      551.38     25.93 o 
   8   4   6       11.64       22.95      9.89 o 
  10   4   6      627.51      790.35     37.10 o 
  12   4   6     1565.24     1485.36     57.96 o 
  14   4   6        6.34        9.45     17.08 o 
  16   4   6       23.54       60.84     22.67 o 
  18   4   6        4.10       37.60     23.31 o 
  20   4   6       33.64       15.02     20.13 o 
  22   4   6       10.49       29.61     24.33 o 
 -27   5   6       53.13       15.65     28.92 o 
 -25   5   6       35.37       88.14     42.37 o 
 -23   5   6       18.88       36.89     26.49 o 
 -21   5   6        0.43       41.43     32.55 o 
 -19   5   6       14.58       49.55     21.86 o 
 -17   5   6      239.89      257.96     22.85 o 
 -15   5   6        4.42       18.85     13.37 o 
 -13   5   6      537.78      715.92     31.71 o 
 -11   5   6       47.94       56.70     13.24 o 
  -9   5   6      218.76      289.31     18.22 o 
  -7   5   6     1193.41     1283.27     38.13 o 
  -5   5   6       75.29       57.85      7.96 o 
  -3   5   6      162.20      130.14     14.22 o 
  -1   5   6     2026.19     1775.24     51.57 o 
   1   5   6       10.81       -3.81      9.08 o 
   3   5   6      511.19      485.91     20.48 o 
   5   5   6      133.76      123.24     10.49 o 
   7   5   6      289.23      322.15     27.08 o 
   9   5   6      353.00      311.21     33.42 o 
  11   5   6       72.92      204.05     59.19 o 
  13   5   6        0.43      -15.17     16.26 o 
  15   5   6       34.09       40.74     23.28 o 
  17   5   6        9.70       21.43     21.70 o 
  19   5   6       12.46       58.13     27.43 o 
  21   5   6        0.93        5.90     21.72 o 
 -26   6   6       23.93      -23.09     39.06 o 
 -24   6   6       39.25       58.56     31.21 o 
 -22   6   6       29.97       69.05     39.68 o 
 -20   6   6       21.65       -4.72     19.72 o 
 -18   6   6        5.58        4.45     17.04 o 
 -16   6   6       12.96       23.20     17.45 o 
 -14   6   6       35.91       32.42     16.30 o 
 -12   6   6      483.34      506.47     31.62 o 
 -10   6   6     4285.94     4188.48    122.18 o 
  -8   6   6     8143.22     7181.10    148.46 o 
  -6   6   6      309.89      327.04     18.08 o 
  -4   6   6      367.26      339.37     18.81 o 
  -2   6   6      286.55      305.09     18.36 o 
   0   6   6       17.89       28.61      9.61 o 
   2   6   6        3.74       25.68     14.34 o 
   4   6   6      149.46      146.53     12.52 o 
   6   6   6       19.34       22.50     13.56 o 
   8   6   6       32.23       32.46     10.99 o 
  10   6   6       75.68      124.20     26.54 o 
  12   6   6       18.71       37.47     24.86 o 
  14   6   6      117.97      149.69     31.86 o 
  16   6   6       16.42       17.31     22.55 o 
  18   6   6        2.09        5.98     25.20 o 
 -23   7   6        9.94      -18.78     26.52 o 
 -21   7   6       14.10       91.57     44.84 o 
 -19   7   6       11.28       -6.19     16.88 o 
 -17   7   6       17.38       24.22     20.63 o 
 -15   7   6       32.97       12.32     16.94 o 
 -13   7   6       93.66      129.95     29.46 o 
 -11   7   6      130.20      180.15     29.13 o 
  -9   7   6        7.90       10.66     11.63 o 
  -7   7   6      460.26      343.88     28.53 o 
  -5   7   6       38.78       98.32     17.22 o 
  -3   7   6     1180.49     1005.47     39.60 o 
  -1   7   6      476.72      593.42     30.31 o 
   1   7   6        1.59        8.04      9.52 o 
   3   7   6       27.13       39.01     12.08 o 
   5   7   6       66.15       65.83     25.67 o 
   7   7   6        9.76       15.39     16.59 o 
   9   7   6       24.64       25.63     20.98 o 
  11   7   6        0.02      -11.45     16.85 o 
  13   7   6        0.08       22.89     19.08 o 
  15   7   6       24.83       38.04     25.12 o 
  17   7   6        0.00       38.18     28.48 o 
 -20   8   6       30.81       28.95     30.81 o 
 -18   8   6       24.06       10.57     22.83 o 
 -16   8   6       14.63      -14.67     19.05 o 
 -14   8   6        3.27       29.27     22.26 o 
 -12   8   6       10.86       -4.87     17.50 o 
 -10   8   6      121.92      151.76     29.99 o 
  -8   8   6      161.41      179.27     28.15 o 
  -6   8   6       41.49       97.61     15.20 o 
  -4   8   6       10.04        9.05     10.57 o 
  -2   8   6        0.00        8.13     11.15 o 
   0   8   6        0.58        8.85     11.10 o 
   2   8   6       16.65       14.23     13.27 o 
   4   8   6        8.64       32.21     19.59 o 
   6   8   6        7.95       21.87     19.99 o 
   8   8   6       61.69       89.86     28.15 o 
  10   8   6       20.05        0.90     20.58 o 
  12   8   6        1.52       11.44     21.35 o 
  14   8   6        1.65       36.33     27.14 o 
 -17   9   6        8.35       -2.33     20.94 o 
 -15   9   6        4.85       88.24     58.05 o 
 -13   9   6       10.24        1.50     21.28 o 
 -11   9   6        6.74       10.16     36.53 o 
  -9   9   6        2.19       17.48     18.14 o 
  -7   9   6        0.98      -18.37     18.37 o 
  -5   9   6        1.12       11.13     17.73 o 
  -3   9   6       53.15       91.24     30.77 o 
  -1   9   6       84.43       71.81     18.66 o 
   1   9   6       10.51      -14.49     18.77 o 
   3   9   6       61.77       46.42     22.93 o 
   5   9   6        0.79      -14.69     20.35 o 
   7   9   6        2.56       12.47     19.93 o 
   9   9   6        2.94        6.41     19.24 o 
  11   9   6        0.49       26.32     26.01 o 
 -12  10   6       77.28      123.59     39.24 o 
 -10  10   6       44.18       91.48     47.05 o 
  -8  10   6       12.02       -0.87     20.19 o 
  -6  10   6       94.59      122.25     39.75 o 
  -4  10   6        3.69        0.34     22.01 o 
  -2  10   6        0.73       21.97     42.95 o 
   0  10   6       12.56       46.67     40.46 o 
   2  10   6       23.53       30.62     27.52 o 
   4  10   6       19.95       83.07     80.32 o 
   6  10   6        1.09        8.40     25.19 o 
 -29   1   7        3.83       28.63     23.15 o 
 -27   1   7        5.67       15.84     17.22 o 
 -25   1   7        1.01       17.24     15.12 o 
 -23   1   7      636.95      643.08     33.84 o 
 -21   1   7      108.95      114.77     14.57 o 
 -19   1   7      171.53      228.22     21.77 o 
 -17   1   7      568.55      612.26     24.10 o 
 -15   1   7     1572.90     1581.22     45.54 o 
 -13   1   7     8743.72     8265.70    143.25 o 
 -11   1   7     2829.10     3014.68     54.30 o 
  -9   1   7       59.68       45.45      4.86 o 
  -7   1   7     8185.21     7701.12    141.58 o 
  -5   1   7     1089.60     1275.48     33.96 o 
  -3   1   7     2724.49     2974.43     48.75 o 
   1   1   7      290.84      378.07     12.06 o 
   3   1   7     9832.69     8879.21    151.55 o 
   5   1   7     3912.97     3734.83     60.88 o 
   7   1   7     2378.67     2577.59     49.70 o 
   9   1   7     1026.64     1047.88     35.32 o 
  11   1   7       49.38       40.97     13.70 o 
  13   1   7      628.21      633.21     27.04 o 
  15   1   7      726.72      711.24     50.75 o 
  17   1   7       37.00       48.30     19.58 o 
  19   1   7        1.24       16.42     20.76 o 
  21   1   7       19.75       66.07     43.25 o 
  23   1   7        0.00        3.41     25.87 o 
 -30   2   7        7.36       14.18     37.00 o 
 -28   2   7       12.81       91.81     25.90 o 
 -26   2   7       28.89       54.39     21.49 o 
 -24   2   7       91.79      124.40     39.57 o 
 -22   2   7       88.73       84.59     19.67 o 
 -20   2   7      237.80      186.37     15.00 o 
 -18   2   7       56.03       62.28     22.02 o 
 -16   2   7      248.61      262.20     14.08 o 
 -14   2   7      140.66      194.09     10.56 o 
 -12   2   7      704.17      674.56     18.43 o 
 -10   2   7    16395.24    15525.09    215.06 o 
  -8   2   7     1523.06     1403.83     37.47 o 
  -6   2   7     2961.69     3066.09     58.66 o 
  -4   2   7       21.40        1.31      5.19 o 
  -2   2   7      300.62      256.48      8.50 o 
   0   2   7     2073.44     1953.41     40.14 o 
   2   2   7      998.09      838.09     26.24 o 
   4   2   7     1876.54     2322.20     57.81 o 
   6   2   7      288.03      243.01     16.51 o 
   8   2   7      186.82      143.56     14.07 o 
  10   2   7      344.05      270.65     21.45 o 
  12   2   7      205.19      259.81     22.84 o 
  14   2   7       25.80       38.05     13.69 o 
  16   2   7       19.38       15.20     13.04 o 
  18   2   7        0.00        3.89     16.44 o 
  20   2   7       16.94       15.54     19.72 o 
  22   2   7        0.16        2.40     20.36 o 
 -29   3   7       16.08      -19.19     37.25 o 
 -27   3   7       20.23       44.09     31.29 o 
 -25   3   7       29.89       12.85     16.38 o 
 -23   3   7        0.49       17.95     15.11 o 
 -21   3   7      350.28      297.77     31.25 o 
 -19   3   7      303.05      254.41     22.95 o 
 -17   3   7     1117.04     1283.43     46.05 o 
 -15   3   7      119.92      139.43     13.30 o 
 -13   3   7        2.25        9.67      5.36 o 
 -11   3   7     1123.66     1294.43     25.67 o 
  -9   3   7      495.43      520.68     18.19 o 
  -7   3   7     3014.52     3021.70     66.18 o 
  -5   3   7      622.49      637.69     13.69 o 
  -3   3   7      485.45      449.14     13.40 o 
  -1   3   7     7022.89     7640.67    120.03 o 
   1   3   7      364.53      404.77     11.81 o 
   3   3   7      360.67      323.06     17.82 o 
   5   3   7      488.35      494.25     25.45 o 
   7   3   7      869.37      800.75     49.67 o 
   9   3   7       20.12       75.67     17.33 o 
  11   3   7      108.71       71.71     32.79 o 
  13   3   7      754.62      662.55     36.87 o 
  15   3   7      186.35      201.74     25.52 o 
  17   3   7       30.64       64.24     23.21 o 
  19   3   7       64.90       50.49     24.03 o 
  21   3   7       21.98       24.23     24.41 o 
 -28   4   7       16.90       29.73     29.87 o 
 -26   4   7        4.60        1.94     19.26 o 
 -24   4   7       29.84       44.84     17.89 o 
 -22   4   7        0.37       -2.96     11.60 o 
 -20   4   7       44.29       40.06     14.33 o 
 -18   4   7        0.08       27.34     25.53 o 
 -16   4   7      378.78      423.46     23.21 o 
 -14   4   7      145.48      126.70     14.37 o 
 -12   4   7     1282.07     1230.54     35.79 o 
 -10   4   7        1.77        2.16      4.55 o 
  -8   4   7     1168.25     1081.10     36.82 o 
  -6   4   7     3877.34     3735.26     64.43 o 
  -4   4   7      144.85      146.72      9.47 o 
  -2   4   7     1612.00     1600.25     36.46 o 
   0   4   7      120.21      128.82      8.93 o 
   2   4   7        1.38       -5.70      5.70 o 
   4   4   7      613.14      523.33     24.98 o 
   6   4   7       99.30      121.70     17.19 o 
   8   4   7      464.26      447.55     26.61 o 
  10   4   7       10.04       -0.75     10.70 o 
  12   4   7      612.66      573.14     51.21 o 
  14   4   7        3.36        4.73     18.38 o 
  16   4   7        0.31       10.17     18.67 o 
  18   4   7      107.84       86.49     26.47 o 
  20   4   7        1.08       86.69     56.31 o 
 -27   5   7        0.90       27.97     28.73 o 
 -25   5   7       18.49        1.74     16.97 o 
 -23   5   7       43.64       23.33     22.66 o 
 -21   5   7        0.53       19.00     18.79 o 
 -19   5   7       11.24        1.28     13.88 o 
 -17   5   7        2.67       45.26     16.17 o 
 -15   5   7      157.95      157.56     22.27 o 
 -13   5   7      187.51      186.89     25.86 o 
 -11   5   7       95.69       62.70     11.62 o 
  -9   5   7      844.28      724.70     20.92 o 
  -7   5   7       36.43       44.74      7.03 o 
  -5   5   7        3.42        0.61      7.53 o 
  -3   5   7       37.57       11.09      8.65 o 
  -1   5   7      268.91      242.76     14.26 o 
   1   5   7     1108.39     1062.84     31.64 o 
   3   5   7       15.03       45.27     13.45 o 
   5   5   7       32.89       39.26     12.32 o 
   7   5   7      236.92      286.02     23.16 o 
   9   5   7        0.94       10.96     16.59 o 
  11   5   7      574.39      510.67     39.44 o 
  13   5   7       45.02       65.43     25.37 o 
  15   5   7      106.00       88.46     26.22 o 
  17   5   7        0.22       67.09     28.27 o 
  19   5   7        0.19        2.84     28.57 o 
 -26   6   7        7.63        6.14     23.99 o 
 -24   6   7        1.26      -21.79     28.14 o 
 -22   6   7       13.95       10.53     20.58 o 
 -20   6   7        0.92       43.72     23.24 o 
 -18   6   7        0.01       45.60     29.60 o 
 -16   6   7       74.08      103.55     24.94 o 
 -14   6   7      117.79      191.15     28.08 o 
 -12   6   7      324.34      466.70     46.14 o 
 -10   6   7       18.77       10.76     17.23 o 
  -8   6   7      800.79      698.39     25.59 o 
  -6   6   7     1669.15     1608.51     44.08 o 
  -4   6   7       42.06       54.05     11.10 o 
  -2   6   7      476.11      444.32     24.59 o 
   0   6   7      185.88      181.96     15.53 o 
   2   6   7      193.60      191.22     20.11 o 
   4   6   7       26.95       11.37     13.20 o 
   6   6   7       32.90       53.48     21.39 o 
   8   6   7        1.94       -4.70     14.37 o 
  10   6   7       43.92       36.50     18.51 o 
  12   6   7        3.75       -3.11     16.80 o 
  14   6   7       31.84       26.77     29.19 o 
  16   6   7        1.51       51.60     29.81 o 
  18   6   7        7.61       -8.44     21.95 o 
 -23   7   7        1.08       -8.30     26.20 o 
 -21   7   7       17.88      -19.42     21.49 o 
 -19   7   7      135.17      159.70     35.04 o 
 -17   7   7        1.37       -7.55     16.36 o 
 -15   7   7      201.06      273.40     38.02 o 
 -13   7   7     1195.30     1156.64     71.48 o 
 -11   7   7        6.82      -19.10     19.10 o 
  -9   7   7      582.01      671.01     52.07 o 
  -7   7   7      120.28      105.45     13.88 o 
  -5   7   7     1020.15      996.33     37.24 o 
  -3   7   7       62.43       67.42     12.73 o 
  -1   7   7        9.56       -8.74      9.70 o 
   1   7   7      166.45      184.52     18.08 o 
   3   7   7      102.46       31.62     21.13 o 
   5   7   7        6.17       22.64     12.47 o 
   7   7   7      128.21      114.69     24.95 o 
   9   7   7        6.92      -11.73     18.53 o 
  11   7   7      326.29      318.67     47.25 o 
  13   7   7       34.45       61.66     27.35 o 
  15   7   7       17.82       40.38     25.10 o 
  17   7   7        0.14       -8.75     23.43 o 
 -20   8   7       27.51       16.65     27.82 o 
 -18   8   7        0.71       32.65     23.38 o 
 -16   8   7       12.20       21.78     23.26 o 
 -14   8   7        1.26       -2.64     21.88 o 
 -12   8   7      153.72      183.88     34.24 o 
 -10   8   7      110.78      133.27     29.88 o 
  -8   8   7      267.16      362.92     61.16 o 
  -6   8   7      342.80      356.41     40.65 o 
  -4   8   7       28.90       19.14     11.15 o 
  -2   8   7      141.45      125.29     17.75 o 
   0   8   7        7.50        3.42     10.16 o 
   2   8   7      160.27      125.82     21.52 o 
   4   8   7        0.06      -17.01     18.51 o 
   6   8   7       50.76       38.47     20.77 o 
   8   8   7       17.02        7.28     18.70 o 
  10   8   7       59.30       56.80     27.16 o 
  12   8   7        1.00        8.34     19.54 o 
  14   8   7       34.86       20.22     25.99 o 
 -17   9   7       25.47       47.04     37.67 o 
 -15   9   7        0.02        9.70     23.19 o 
 -13   9   7        7.07      -25.43     27.89 o 
 -11   9   7      153.08      192.42     56.42 o 
  -9   9   7        9.28        4.67     18.81 o 
  -7   9   7       71.31       42.08     23.51 o 
  -5   9   7       32.64       67.58     44.23 o 
  -3   9   7       15.02       16.07     19.42 o 
  -1   9   7      140.62      125.36     23.54 o 
   1   9   7       55.24      116.23     27.17 o 
   3   9   7        0.98       30.70     34.06 o 
   5   9   7       51.79       42.13     24.01 o 
   7   9   7       16.39      -14.66     22.05 o 
   9   9   7        1.06       17.62     23.92 o 
  11   9   7        0.76       25.50     28.34 o 
 -12  10   7        1.31       15.39     24.48 o 
 -10  10   7        1.15       29.91     33.60 o 
  -8  10   7        0.37       22.54     27.52 o 
  -6  10   7       11.38        9.74     21.84 o 
  -4  10   7       23.32       58.60     46.83 o 
  -2  10   7        0.04      -59.18     59.18 o 
   0  10   7       47.10       29.29     44.95 o 
   2  10   7       22.44       16.72     42.38 o 
   4  10   7        0.51      -12.60     25.08 o 
   6  10   7        7.89       -5.75     25.50 o 
 -30   0   8        0.13       -6.08     36.71 o 
 -28   0   8      481.14      517.67     77.85 o 
 -26   0   8      410.41      495.97     47.83 o 
 -24   0   8        4.42        3.31     16.08 o 
 -22   0   8        6.24       12.65     14.52 o 
 -20   0   8      203.81      255.06     32.34 o 
 -18   0   8        0.51        7.53     17.06 o 
 -16   0   8      146.82      161.60     19.20 o 
 -14   0   8     4731.04     4689.96    192.91 o 
 -12   0   8     6581.99     6583.15    209.10 o 
 -10   0   8     3549.84     3413.89     87.87 o 
  -8   0   8     7346.70     6795.64    139.40 o 
  -6   0   8    14007.46    15358.57    415.04 o 
  -4   0   8      695.58      715.93     30.36 o 
  -2   0   8    22232.87    22178.79    545.48 o 
   0   0   8      123.71      120.81     11.22 o 
   2   0   8     1709.35     1655.67     46.80 o 
   4   0   8    20876.11    22705.74    501.97 o 
   6   0   8        5.99       27.01     19.65 o 
   8   0   8      180.58      175.71     26.76 o 
  10   0   8      926.14     1103.57     45.16 o 
  12   0   8     1488.17     1318.11     57.51 o 
  14   0   8       55.82       83.17     35.96 o 
  16   0   8        0.32       32.71     34.46 o 
  18   0   8      467.80      379.81     58.46 o 
  20   0   8        2.02       38.50     33.75 o 
  22   0   8       51.53       91.89     58.18 o 
 -31   1   8        0.61        0.00     31.46 o 
 -29   1   8        1.84       62.38     26.61 o 
 -27   1   8        6.10       16.47     17.32 o 
 -25   1   8        6.55      -12.31     14.78 o 
 -23   1   8      390.01      324.03     24.10 o 
 -21   1   8       13.70        4.46      9.03 o 
 -19   1   8      405.66      455.31     23.89 o 
 -17   1   8        6.90       -1.44      7.95 o 
 -15   1   8      593.58      456.07     18.77 o 
 -13   1   8     1370.15     1379.17     40.35 o 
 -11   1   8      498.79      695.32     19.27 o 
  -9   1   8      776.37      698.47     17.13 o 
  -7   1   8      410.87      546.82     17.81 o 
  -5   1   8     3190.10     2765.62     42.86 o 
  -3   1   8     1788.54     1776.93     74.12 o 
  -1   1   8       53.56       58.80      6.09 o 
   1   1   8      434.73      345.25     11.90 o 
   3   1   8     2130.99     2402.51     41.44 o 
   5   1   8       42.91       40.17      8.56 o 
   7   1   8      865.61      607.41     20.87 o 
   9   1   8        1.83        7.93      5.37 o 
  11   1   8      737.04      778.47     35.15 o 
  13   1   8        2.94       -6.90      9.78 o 
  15   1   8        5.52        9.40     11.63 o 
  17   1   8       59.61      125.31     20.02 o 
  19   1   8        9.47        5.22     15.16 o 
  21   1   8        3.77        2.38     25.75 o 
 -30   2   8        4.81       38.32     58.71 o 
 -28   2   8        1.45        2.59     14.49 o 
 -26   2   8      148.25       84.64     22.26 o 
 -24   2   8       51.71       77.06     20.05 o 
 -22   2   8      121.42      112.83     21.14 o 
 -20   2   8        0.85       -1.68      7.86 o 
 -18   2   8        1.15       18.19     11.52 o 
 -16   2   8       29.08       29.07      9.73 o 
 -14   2   8      203.55      267.42     12.21 o 
 -12   2   8       38.06       20.47      6.48 o 
 -10   2   8      980.33     1002.78     19.55 o 
  -8   2   8     4656.16     4948.57    117.56 o 
  -6   2   8     4427.29     4646.50    113.78 o 
  -4   2   8     3371.86     3060.92     59.21 o 
  -2   2   8       10.40       17.14      7.02 o 
   0   2   8      401.76      396.19     15.37 o 
   2   2   8     1712.34     1958.58     48.37 o 
   4   2   8      392.69      420.56     21.32 o 
   6   2   8       86.50      105.34     13.16 o 
   8   2   8       24.10       42.98     15.70 o 
  10   2   8      832.73      960.18     42.92 o 
  12   2   8      127.32      114.40     19.13 o 
  14   2   8       23.26       37.69     20.40 o 
  16   2   8       84.48       59.38     18.70 o 
  18   2   8       88.46       78.50     21.59 o 
  20   2   8       37.48        7.34     24.37 o 
  22   2   8       17.23        8.77     28.26 o 
 -29   3   8        0.59       27.43     24.58 o 
 -27   3   8       59.35       89.14     26.89 o 
 -25   3   8        6.37       -9.40     15.49 o 
 -23   3   8        4.67        1.74     12.07 o 
 -21   3   8      355.76      436.81     53.86 o 
 -17   3   8      395.40      339.58     25.12 o 
 -15   3   8      357.59      337.06     15.32 o 
 -13   3   8     1259.83     1226.55     28.33 o 
 -11   3   8      910.09      739.34     24.42 o 
  -9   3   8       82.61       84.38     16.58 o 
  -7   3   8     1319.89     1610.33     42.44 o 
  -5   3   8     3486.06     3694.65     83.40 o 
  -3   3   8      213.15      319.77     13.14 o 
  -1   3   8     1553.17     1738.17     36.25 o 
   1   3   8       29.37       28.26      6.69 o 
   3   3   8       28.31       50.28     10.29 o 
   5   3   8        8.87       19.34      9.64 o 
   7   3   8      938.92      993.85     42.81 o 
   9   3   8        1.25       24.70     22.17 o 
  11   3   8      179.24      176.97     23.54 o 
  13   3   8      247.04      139.96     38.64 o 
  15   3   8        3.82       11.14     15.17 o 
  17   3   8       55.27       98.82     33.00 o 
  19   3   8        0.37        6.49     16.80 o 
  21   3   8       20.63       15.04     27.40 o 
 -28   4   8       10.05       48.94     34.02 o 
 -26   4   8        0.07        8.25     20.04 o 
 -24   4   8       44.85      104.69     52.08 o 
 -22   4   8        0.76        9.92     13.74 o 
 -20   4   8       20.48       15.92     12.45 o 
 -18   4   8       18.13       27.49     10.76 o 
 -16   4   8       29.89       44.94     11.20 o 
 -14   4   8       10.44       16.89     11.43 o 
 -12   4   8      179.30      184.91     23.86 o 
 -10   4   8     2881.11     3013.11     78.08 o 
  -8   4   8        4.57        7.49      6.92 o 
  -6   4   8     1170.69     1375.17     35.22 o 
  -4   4   8      429.51      378.34     16.50 o 
  -2   4   8      165.62      135.36     10.46 o 
   0   4   8      984.16     1012.24     32.55 o 
   2   4   8       97.49       81.48     10.06 o 
   4   4   8      655.98      574.93     32.22 o 
   6   4   8     1871.15     1602.39     84.95 o 
   8   4   8       37.80       16.83     15.25 o 
  10   4   8     2703.34     2374.29     84.01 o 
  12   4   8      210.65      296.35     28.02 o 
  14   4   8        4.63       48.54     23.45 o 
  16   4   8       74.62      105.64     31.40 o 
  18   4   8        5.98       44.36     23.96 o 
  20   4   8        3.92        0.63     19.95 o 
 -27   5   8       13.94       -6.84     22.14 o 
 -25   5   8        1.89        6.08     19.73 o 
 -23   5   8       77.37       57.11     32.44 o 
 -21   5   8       18.31       -9.40     17.12 o 
 -19   5   8      124.84      183.01     31.01 o 
 -17   5   8       41.20       75.63     21.29 o 
 -15   5   8       41.46       47.68     23.13 o 
 -13   5   8        4.44       47.40     16.13 o 
 -11   5   8       28.76       36.06     14.87 o 
  -9   5   8       35.71       21.61     13.05 o 
  -7   5   8     1870.39     1522.91     35.63 o 
  -5   5   8      432.99      416.32     16.63 o 
  -3   5   8       13.85       20.74     15.15 o 
  -1   5   8      689.82      583.24     22.05 o 
   1   5   8     1024.31      962.25     30.34 o 
   3   5   8       72.42      133.51     17.05 o 
   5   5   8      480.87      538.47     37.71 o 
   7   5   8      948.80     1184.84     76.59 o 
   9   5   8      232.28      264.44     25.00 o 
  11   5   8        0.00       -6.88     23.04 o 
  13   5   8      166.71      203.69     31.61 o 
  15   5   8       35.55       35.67     25.37 o 
  17   5   8        1.97        4.68     21.36 o 
  19   5   8        0.21       -8.97     21.05 o 
 -26   6   8        6.63       -4.12     22.85 o 
 -24   6   8        0.32       73.74     31.20 o 
 -22   6   8        0.03       28.34     21.73 o 
 -20   6   8      120.68      107.71     28.58 o 
 -18   6   8      104.10      110.27     29.77 o 
 -16   6   8       68.02      147.07     27.86 o 
 -14   6   8     2124.15     2195.13    105.11 o 
 -12   6   8      169.12      132.43     24.10 o 
 -10   6   8     5612.98     5844.21    209.21 o 
  -8   6   8      607.50      616.41     29.45 o 
  -6   6   8       19.79        9.58      7.47 o 
  -4   6   8      146.33      151.40     16.22 o 
  -2   6   8       95.03       92.74     12.00 o 
   0   6   8      172.35      250.75     17.90 o 
   2   6   8      170.56      187.66     15.30 o 
   4   6   8      241.44      235.39     33.77 o 
   6   6   8      430.61      398.30     32.09 o 
   8   6   8       51.91       60.12     16.17 o 
  10   6   8       16.08       25.28     20.29 o 
  12   6   8       43.33       44.89     22.48 o 
  14   6   8       40.32       77.64     28.58 o 
  16   6   8        5.70       53.51     27.47 o 
  18   6   8        4.06      -13.70     24.22 o 
 -23   7   8       16.20       13.76     27.52 o 
 -21   7   8        0.05       21.06     22.23 o 
 -19   7   8        1.23        5.88     19.07 o 
 -17   7   8      141.48      230.20     38.38 o 
 -15   7   8      381.00      390.96     44.71 o 
 -13   7   8      220.17      251.42     36.11 o 
 -11   7   8        4.15      -17.32     17.32 o 
  -9   7   8      105.32       79.89     23.49 o 
  -7   7   8       87.65      108.07     21.24 o 
  -5   7   8        9.29       12.06      9.01 o 
  -3   7   8        1.58       -2.96      7.82 o 
  -1   7   8      152.53      139.02     16.43 o 
   1   7   8        4.89       -1.57      8.75 o 
   3   7   8      174.55      172.19     41.56 o 
   5   7   8        0.08       -9.57     12.82 o 
   7   7   8        0.12       18.86     19.21 o 
   9   7   8       58.52       35.41     23.79 o 
  11   7   8       17.45       -5.53     17.42 o 
  13   7   8        1.09      -10.26     21.42 o 
  15   7   8        9.75       -2.02     22.33 o 
 -20   8   8        8.57       12.64     23.49 o 
 -18   8   8       64.32       58.35     56.30 o 
 -16   8   8        6.24       14.64     21.05 o 
 -14   8   8        3.53       15.45     19.96 o 
 -12   8   8       65.42       48.75     22.25 o 
 -10   8   8      287.93      263.43     38.53 o 
  -8   8   8        0.61       -1.38     15.00 o 
  -6   8   8      268.78      303.18     28.65 o 
  -4   8   8        0.62       23.89     15.86 o 
  -2   8   8        1.28       23.40     12.96 o 
   0   8   8       64.67       65.03     18.96 o 
   2   8   8       56.63       91.34     20.13 o 
   4   8   8        4.60       25.63     19.64 o 
   6   8   8       32.35        4.25     16.90 o 
   8   8   8       19.37       15.11     22.09 o 
  10   8   8      117.90       95.73     30.43 o 
  12   8   8        0.01       17.40     23.73 o 
 -17   9   8       10.17       -9.75     28.57 o 
 -15   9   8       14.70        7.22     21.47 o 
 -13   9   8       31.12       21.20     29.65 o 
 -11   9   8       14.44       16.34     24.96 o 
  -9   9   8        4.82       -0.95     21.36 o 
  -7   9   8        1.34        1.23     18.02 o 
  -5   9   8       23.33       15.38     17.17 o 
  -3   9   8        6.79        3.11     12.88 o 
  -1   9   8        2.58       -1.73     20.90 o 
   1   9   8        6.43       -0.21     18.59 o 
   3   9   8        0.00        6.04     23.60 o 
   5   9   8       49.98       44.09     24.43 o 
   7   9   8        4.34       23.32     23.20 o 
   9   9   8       16.59       33.54     28.21 o 
 -12  10   8        3.34        9.05     27.71 o 
 -10  10   8       10.00       -6.18     20.85 o 
  -8  10   8      154.14       96.23     37.77 o 
  -6  10   8       41.85       36.56     28.86 o 
  -4  10   8        3.10       52.79     41.39 o 
  -2  10   8       12.89        8.89     30.23 o 
   0  10   8        3.55       86.02     40.67 o 
   2  10   8        0.32       12.43     25.55 o 
   4  10   8        2.84      -14.33     29.86 o 
 -31   1   9      122.35       96.65     56.45 o 
 -29   1   9        5.64      -19.19     21.35 o 
 -27   1   9        2.00       15.90     15.76 o 
 -25   1   9        1.78       26.56     16.20 o 
 -23   1   9        1.39       -1.73      8.47 o 
 -21   1   9        2.34       12.06      9.97 o 
 -19   1   9       20.68       30.63     10.36 o 
 -17   1   9       99.50      118.10     12.43 o 
 -15   1   9      413.02      437.41     18.40 o 
 -13   1   9      121.90      132.90     10.54 o 
 -11   1   9        1.10        8.53      5.39 o 
  -9   1   9      212.13      224.06      9.74 o 
  -7   1   9      198.78      193.46      8.35 o 
  -5   1   9     1104.44     1228.57     25.06 o 
  -3   1   9    13905.40    14274.31    214.10 o 
  -1   1   9     5524.27     6427.15    128.34 o 
   1   1   9     1250.42     1239.60     27.65 o 
   3   1   9     3545.57     3588.80     62.43 o 
   5   1   9       71.77      129.16     20.55 o 
   7   1   9       21.82       16.08      9.50 o 
   9   1   9       94.54       61.87     13.60 o 
  11   1   9      423.72      359.00     24.46 o 
  13   1   9       88.59      142.49     18.62 o 
  15   1   9        0.04       31.39     21.58 o 
  17   1   9       49.35       25.87     18.76 o 
  19   1   9       65.45       78.16     28.21 o 
  21   1   9        7.60        9.18     24.97 o 
 -30   2   9       19.80       31.54     29.99 o 
 -28   2   9       72.99       66.86     27.12 o 
 -26   2   9       46.33       53.71     30.19 o 
 -24   2   9       86.56      106.60     25.97 o 
 -22   2   9        6.09        6.53     12.94 o 
 -20   2   9      733.63      596.32     26.60 o 
 -18   2   9      648.30      572.61     22.21 o 
 -16   2   9      745.42      631.55     21.71 o 
 -14   2   9     1973.11     1990.72     43.72 o 
 -12   2   9      317.98      405.46     14.05 o 
 -10   2   9     2334.61     2391.39     67.09 o 
  -8   2   9      943.87     1018.21     31.16 o 
  -6   2   9     2409.90     2384.87     34.90 o 
  -4   2   9     2806.95     2717.59     61.83 o 
  -2   2   9      101.30      120.00      7.65 o 
   0   2   9       92.23       83.49     12.84 o 
   2   2   9      391.33      378.07     19.68 o 
   4   2   9       40.62       26.22     11.29 o 
   6   2   9      278.05      286.63     20.74 o 
   8   2   9       81.34       76.99     14.76 o 
  10   2   9       18.39       41.17     14.30 o 
  12   2   9       10.14       27.73     16.14 o 
  14   2   9      123.33      130.02     23.44 o 
  16   2   9        0.14       -3.18     12.78 o 
  18   2   9       75.24       77.31     26.27 o 
  20   2   9        1.42        2.50     21.55 o 
 -29   3   9       31.01       57.22     34.28 o 
 -27   3   9        0.78       22.53     21.78 o 
 -25   3   9        1.02      -15.38     17.87 o 
 -23   3   9       71.90       98.22     20.37 o 
 -21   3   9        5.50       57.14     21.77 o 
 -19   3   9      134.29       86.93     13.81 o 
 -17   3   9      137.11      101.47     12.33 o 
 -15   3   9     1907.13     1700.94     68.75 o 
 -13   3   9      703.88      610.75     33.96 o 
 -11   3   9     1132.46     1233.34     37.33 o 
  -9   3   9      512.60      481.41     22.48 o 
  -7   3   9     1328.68     1347.93     41.03 o 
  -5   3   9     3727.38     3219.29     93.17 o 
  -3   3   9      259.28      162.26     20.94 o 
  -1   3   9        3.45       23.74     14.48 o 
   1   3   9      882.82      834.65     18.78 o 
   3   3   9       67.12       67.48     11.72 o 
   5   3   9     1132.27     1235.60     46.44 o 
   7   3   9      671.31      595.66     33.48 o 
   9   3   9      493.76      453.05     31.51 o 
  11   3   9       12.32      -13.22     13.37 o 
  13   3   9      181.67      172.49     23.35 o 
  15   3   9      177.32      197.13     25.61 o 
  17   3   9       40.84       56.23     25.70 o 
  19   3   9        2.09       43.99     33.93 o 
 -28   4   9        9.80       53.92     29.44 o 
 -26   4   9        3.78       16.65     23.93 o 
 -24   4   9       14.66       17.19     19.62 o 
 -22   4   9        0.26       28.10     18.15 o 
 -20   4   9        8.70        0.27     27.07 o 
 -18   4   9      160.55      158.22     24.81 o 
 -16   4   9      131.33      115.91     26.04 o 
 -14   4   9        1.50        3.97     10.88 o 
 -12   4   9      735.30      614.59     23.89 o 
 -10   4   9      106.01       86.00     10.73 o 
  -8   4   9      161.39      156.90     15.29 o 
  -6   4   9     2913.63     3192.72     57.05 o 
  -4   4   9       13.03       23.01      7.28 o 
  -2   4   9       24.04       32.88      6.76 o 
   0   4   9      132.73      157.58     14.68 o 
   2   4   9      738.09      691.65     29.54 o 
   4   4   9       33.17       46.38     13.44 o 
   6   4   9     2558.38     2505.30     85.07 o 
   8   4   9      979.28      873.61     46.04 o 
  10   4   9      309.35      297.02     33.17 o 
  12   4   9      112.76      195.66     25.41 o 
  14   4   9       36.87       82.68     25.89 o 
  16   4   9      108.15       47.47     24.50 o 
  18   4   9        1.32       -6.76     19.28 o 
  20   4   9        2.22      366.89    252.09 o 
 -27   5   9       11.91       -7.13     21.92 o 
 -25   5   9        7.82       12.54     25.88 o 
 -23   5   9       16.94        0.05     15.60 o 
 -21   5   9        1.36        1.38     14.01 o 
 -19   5   9       92.10       95.31     23.35 o 
 -17   5   9       47.66       20.18     20.28 o 
 -15   5   9     1656.45     1630.04     80.97 o 
 -13   5   9      665.22      651.26     43.67 o 
 -11   5   9       29.95       40.73      9.51 o 
  -9   5   9      220.49      202.48     17.18 o 
  -7   5   9       73.63       69.78     12.74 o 
  -5   5   9       28.88        6.97      5.80 o 
  -3   5   9       31.93       27.64      8.15 o 
  -1   5   9      229.10      238.96     15.04 o 
   1   5   9      844.02      771.79     26.54 o 
   3   5   9        8.60       76.70     25.86 o 
   5   5   9     3045.36     2959.84    119.57 o 
   7   5   9      391.54      458.76     39.90 o 
   9   5   9       13.24       79.15     19.11 o 
  11   5   9      380.44      474.50     49.95 o 
  13   5   9       14.47       13.33     17.73 o 
  15   5   9       17.30       29.50     23.91 o 
  17   5   9        8.88       34.70     24.51 o 
 -26   6   9        4.38       -4.68     23.81 o 
 -24   6   9       10.28        7.78     22.72 o 
 -22   6   9        0.82       24.53     22.54 o 
 -20   6   9       22.46       45.78     23.26 o 
 -18   6   9       65.16       58.52     23.30 o 
 -16   6   9        6.95       69.93     32.51 o 
 -14   6   9      140.71      216.54     30.48 o 
 -12   6   9      748.40      616.30     48.74 o 
 -10   6   9      158.00      143.43     19.91 o 
  -8   6   9      255.36      264.26     20.91 o 
  -6   6   9       47.95       45.53     13.68 o 
  -4   6   9       18.44       52.05      9.96 o 
  -2   6   9      172.58      145.02     18.33 o 
   0   6   9       96.05       80.82     22.02 o 
   2   6   9       27.31       48.94     14.86 o 
   4   6   9      325.48      396.77     30.32 o 
   6   6   9       20.10      -13.01     13.01 o 
   8   6   9       31.33       25.04     13.63 o 
  10   6   9        2.58       15.00     25.84 o 
  12   6   9        5.02        6.87     18.89 o 
  14   6   9       34.42       20.49     29.07 o 
  16   6   9        0.44       21.43     24.54 o 
 -23   7   9        6.88       25.85     25.12 o 
 -21   7   9        1.32       45.52     45.12 o 
 -19   7   9      167.69      217.27     37.21 o 
 -17   7   9        3.07       24.48     20.66 o 
 -15   7   9      704.69      762.51     62.79 o 
 -13   7   9       18.79       47.19     22.77 o 
 -11   7   9       13.99        6.70     16.03 o 
  -9   7   9       72.63      114.61     24.31 o 
  -7   7   9       17.03       -8.06     11.80 o 
  -5   7   9      562.84      473.13     32.82 o 
  -3   7   9      583.75      567.12     34.30 o 
  -1   7   9      150.27      138.64     16.21 o 
   1   7   9        0.01       -2.99     13.43 o 
   3   7   9       11.56       11.34     13.93 o 
   5   7   9        2.23       26.05     24.38 o 
   7   7   9        4.34       24.61     18.95 o 
   9   7   9        0.01       -9.42     20.16 o 
  11   7   9       26.20       -5.33     22.85 o 
  13   7   9        1.57        4.32     20.50 o 
  15   7   9        0.20       57.36     36.78 o 
 -20   8   9        7.81        2.05     31.37 o 
 -18   8   9        4.42        8.20     22.77 o 
 -16   8   9       11.77       32.42     25.28 o 
 -14   8   9        1.15        4.23     18.36 o 
 -12   8   9      107.26      152.38     35.08 o 
 -10   8   9        4.47        3.20     17.76 o 
  -8   8   9      216.42      235.42     36.57 o 
  -6   8   9      571.38      534.14     36.39 o 
  -4   8   9       77.33       77.70     28.19 o 
  -2   8   9       48.33       75.81     20.01 o 
   0   8   9       20.28        0.88     11.57 o 
   2   8   9        3.08        0.97     14.61 o 
   4   8   9       30.91       32.49     22.34 o 
   6   8   9      276.85      291.26     41.01 o 
   8   8   9       57.98       79.65     33.84 o 
  10   8   9        1.28      -13.31     23.33 o 
  12   8   9       49.75       50.92     31.75 o 
 -17   9   9       49.84       31.00     28.79 o 
 -15   9   9       14.45        5.52     26.76 o 
 -13   9   9        3.90       -4.28     23.25 o 
 -11   9   9      249.22      327.99     43.30 o 
  -9   9   9        0.05       15.88     19.74 o 
  -7   9   9       62.12       42.72     24.67 o 
  -5   9   9        6.54      -16.08     19.08 o 
  -3   9   9       13.58       19.48     17.81 o 
  -1   9   9       14.67       33.83     21.50 o 
   1   9   9        4.78       45.62     35.65 o 
   3   9   9       18.04        4.41     21.32 o 
   5   9   9        7.14      -27.52     27.74 o 
   7   9   9        6.82       13.65     27.77 o 
   9   9   9        0.73       -2.33     23.50 o 
 -12  10   9        7.80       -8.18     26.47 o 
 -10  10   9       35.95       38.59     35.37 o 
  -8  10   9        5.50      -15.94     23.63 o 
  -6  10   9        5.41      -17.66     25.27 o 
  -4  10   9       26.11       48.18     39.44 o 
  -2  10   9        6.61      -18.62     32.55 o 
   0  10   9        5.81       15.52     38.83 o 
   2  10   9        5.37        5.83     23.83 o 
 -30   0  10       51.95       60.78     40.26 o 
 -28   0  10      135.77      173.92     48.20 o 
 -26   0  10       15.11        7.72     16.93 o 
 -24   0  10       79.06       30.58     19.39 o 
 -22   0  10        0.75       -8.15     13.72 o 
 -20   0  10       27.22       23.71     16.26 o 
 -18   0  10     1283.37     1290.20     58.86 o 
 -16   0  10      103.82       86.70     15.76 o 
 -14   0  10      571.18      465.70     38.16 o 
 -12   0  10      133.58      180.04     15.22 o 
 -10   0  10     1824.28     2079.59    109.22 o 
  -8   0  10     8799.44     8924.00    229.11 o 
  -6   0  10     1731.65     2212.29     62.31 o 
  -4   0  10     3073.20     2497.96    104.95 o 
  -2   0  10     1930.19     1473.91     62.03 o 
   0   0  10     2999.17     2557.04     72.41 o 
   2   0  10     1316.08     1110.30     38.01 o 
   4   0  10     1049.85     1029.92     38.67 o 
   6   0  10      420.75      440.47     27.13 o 
   8   0  10     4019.09     4126.99    129.14 o 
  10   0  10       87.71       37.49     14.00 o 
  12   0  10        3.43       18.04     21.29 o 
  14   0  10       56.32       93.95     36.21 o 
  16   0  10       33.88       35.63     27.98 o 
  18   0  10       10.75        1.81     27.34 o 
  20   0  10       54.83      119.51     48.56 o 
 -31   1  10        0.24      -12.30     25.46 o 
 -29   1  10       17.07       30.62     24.63 o 
 -27   1  10        3.18       -8.22     15.33 o 
 -25   1  10      118.37      112.84     21.55 o 
 -23   1  10        0.28        1.39      8.85 o 
 -21   1  10      413.20      400.85     26.91 o 
 -19   1  10       17.98       29.03     14.79 o 
 -17   1  10       15.35        8.14      9.01 o 
 -15   1  10      255.87      308.88     25.32 o 
 -13   1  10     1745.19     1504.61     37.89 o 
 -11   1  10     1328.63     1340.11     30.10 o 
  -9   1  10     1188.88     1166.94     35.62 o 
  -7   1  10      395.05      445.59     18.28 o 
  -5   1  10     4486.96     4941.70     83.56 o 
  -3   1  10      357.90      353.03     17.19 o 
  -1   1  10     1275.57     1546.14     34.62 o 
   1   1  10      677.55      681.71     22.42 o 
   3   1  10       69.20       88.63      9.77 o 
   5   1  10     2241.34     2344.96     77.37 o 
   7   1  10      162.15      176.77     17.85 o 
   9   1  10      488.33      548.73     29.97 o 
  11   1  10      399.92      413.66     27.80 o 
  13   1  10       91.01       89.45     17.54 o 
  15   1  10      262.21      245.54     34.98 o 
  17   1  10        6.56       35.31     35.96 o 
  19   1  10        0.19      -22.75     22.75 o 
  21   1  10       25.44       11.69     25.91 o 
 -30   2  10        4.75        9.90     25.91 o 
 -28   2  10       21.53       48.83     23.79 o 
 -26   2  10       23.11       30.42     16.23 o 
 -24   2  10       47.36       72.35     27.86 o 
 -22   2  10      183.39      278.48     26.02 o 
 -20   2  10       12.52        0.77      7.40 o 
 -18   2  10       13.67       35.08     17.21 o 
 -16   2  10      255.43      252.30     13.52 o 
 -14   2  10        0.70       10.21      5.43 o 
 -12   2  10     4143.79     3791.50    107.63 o 
 -10   2  10     4015.59     4196.98     96.16 o 
  -8   2  10    10716.36    11306.30    234.06 o 
  -6   2  10      372.40      281.25     13.47 o 
  -4   2  10      104.14      132.22     18.26 o 
  -2   2  10       85.42       92.78      8.27 o 
   0   2  10      602.98      629.55     17.94 o 
   2   2  10        9.91       -2.72      7.68 o 
   4   2  10       59.28       97.79     19.12 o 
   6   2  10       40.42       79.87     15.04 o 
   8   2  10      945.63      957.81     43.73 o 
  10   2  10       78.38      123.00     26.13 o 
  12   2  10      102.14       87.45     17.44 o 
  14   2  10       69.14       99.58     21.13 o 
  16   2  10        9.83       37.94     19.47 o 
  18   2  10       12.34       36.48     28.99 o 
  20   2  10        5.48       -2.11     20.64 o 
 -29   3  10        1.01      -22.99     22.99 o 
 -27   3  10       16.90       48.19     23.38 o 
 -25   3  10        6.20       14.68     31.79 o 
 -23   3  10        0.00       12.71     17.37 o 
 -21   3  10       84.28      235.17     91.64 o 
 -19   3  10       33.19       48.18     11.24 o 
 -17   3  10        1.83        7.79      5.37 o 
 -15   3  10      165.50      145.58     14.22 o 
 -13   3  10      888.23      726.57     26.94 o 
 -11   3  10      493.49      397.89     19.96 o 
  -9   3  10      240.27      356.44     20.26 o 
  -7   3  10      168.85      158.52     13.85 o 
  -5   3  10      149.73      120.24     12.00 o 
  -3   3  10      595.79      560.01     17.22 o 
  -1   3  10        6.49       18.57     11.66 o 
   1   3  10      744.71      698.02     29.86 o 
   3   3  10       89.76       59.93     11.80 o 
   5   3  10      918.91      868.40     39.18 o 
   7   3  10       20.12       69.41     21.10 o 
   9   3  10       19.38        1.75     11.66 o 
  11   3  10        0.97      -13.38     13.96 o 
  13   3  10        2.06      -16.92     16.92 o 
  15   3  10       24.42       13.22     15.61 o 
  17   3  10       15.12        1.25     17.00 o 
  19   3  10       48.35       51.72     36.19 o 
 -28   4  10        2.97       21.02     27.07 o 
 -26   4  10       20.33       13.09     20.22 o 
 -24   4  10        3.23       30.62     30.58 o 
 -22   4  10       16.33       34.12     23.49 o 
 -20   4  10       33.57       70.20     29.60 o 
 -18   4  10      240.15      259.68     29.97 o 
 -16   4  10      136.79      234.56     47.28 o 
 -14   4  10       68.87      107.26     12.27 o 
 -12   4  10      172.24      110.83     27.03 o 
 -10   4  10        8.59        5.45      7.59 o 
  -8   4  10       12.29        5.59     13.37 o 
  -6   4  10        0.80       11.97      8.64 o 
  -4   4  10     2553.79     2515.04     53.35 o 
  -2   4  10      251.82      272.69     14.60 o 
   0   4  10     1072.92     1024.45     31.34 o 
   2   4  10       90.99       87.64     14.83 o 
   4   4  10     1866.06     1768.07     65.15 o 
   6   4  10      842.04      778.86     38.91 o 
   8   4  10      254.98      247.57     26.58 o 
  10   4  10      127.36      241.06     28.42 o 
  12   4  10      247.02      241.38     49.61 o 
  14   4  10       11.10       -8.19     17.76 o 
  16   4  10        1.37       19.51     22.44 o 
  18   4  10       26.77       11.67     25.32 o 
 -27   5  10        0.20       14.25     22.17 o 
 -25   5  10        0.17      -23.38     23.38 o 
 -23   5  10       44.28       40.90     23.44 o 
 -21   5  10       45.68       28.51     19.40 o 
 -19   5  10       47.91       84.72     24.05 o 
 -17   5  10      275.36      215.82     28.46 o 
 -15   5  10      971.90     1013.58     55.42 o 
 -13   5  10       11.17       34.05     19.99 o 
 -11   5  10       41.57       49.49     16.71 o 
  -9   5  10      148.72      206.70     20.26 o 
  -7   5  10       50.24       53.42     12.89 o 
  -5   5  10      189.67      185.29     15.68 o 
  -3   5  10     1035.13      910.46     32.55 o 
  -1   5  10      276.45      237.98     14.53 o 
   1   5  10      143.22      150.78     19.31 o 
   3   5  10     1227.64     1110.07     52.11 o 
   5   5  10      192.27      209.96     33.86 o 
   7   5  10      129.05      168.08     30.19 o 
   9   5  10       20.66        6.63     11.16 o 
  11   5  10       10.88       21.34     17.63 o 
  13   5  10        1.99       -0.49     15.32 o 
  15   5  10        4.19       -1.84     16.90 o 
  17   5  10       11.17       36.82     31.82 o 
 -26   6  10       15.24       19.26     23.73 o 
 -24   6  10       43.35       49.19     29.76 o 
 -22   6  10       32.00       18.20     20.02 o 
 -20   6  10      102.64      167.43     36.19 o 
 -18   6  10       51.59       23.14     20.69 o 
 -16   6  10       14.82       57.97     32.38 o 
 -14   6  10       11.42        0.96     13.34 o 
 -12   6  10      160.84      200.19     29.37 o 
 -10   6  10       40.03       38.48     17.68 o 
  -8   6  10        1.78       -1.21     15.14 o 
  -6   6  10       78.74       71.22     17.04 o 
  -4   6  10      175.94      153.67     13.80 o 
  -2   6  10      158.86      152.80     14.43 o 
   0   6  10        2.05       10.79     11.30 o 
   2   6  10      594.43      524.02     33.75 o 
   4   6  10       89.08       80.24     17.91 o 
   6   6  10      369.53      347.84     37.67 o 
   8   6  10       19.61       59.52     19.13 o 
  10   6  10        4.52       10.41     17.47 o 
  12   6  10       19.65       11.91     19.48 o 
  14   6  10       19.83       14.87     20.32 o 
  16   6  10        0.31       18.66     24.98 o 
 -23   7  10        1.85       64.62     33.05 o 
 -21   7  10       33.42       71.34     42.59 o 
 -19   7  10        0.87       -2.83     17.98 o 
 -17   7  10       50.55      103.72     31.68 o 
 -15   7  10       99.75       74.49     24.58 o 
 -13   7  10      661.17      690.15     53.96 o 
 -11   7  10      209.76      234.07     31.85 o 
  -9   7  10      117.15      150.45     28.93 o 
  -7   7  10       71.89       73.82     16.61 o 
  -5   7  10        5.44       16.34     13.23 o 
  -3   7  10       79.21      103.84     20.15 o 
  -1   7  10       21.12       36.79     22.75 o 
   1   7  10        6.95       12.44     18.42 o 
   3   7  10       22.15       26.74     17.21 o 
   5   7  10        0.10      -15.22     15.22 o 
   7   7  10      272.62      318.75     40.88 o 
   9   7  10      413.55      470.98     52.31 o 
  11   7  10        1.43       15.71     22.75 o 
  13   7  10        5.73       18.96     25.52 o 
 -20   8  10       38.88       59.53     33.54 o 
 -18   8  10       13.74       27.69     27.93 o 
 -16   8  10       11.47       16.31     22.01 o 
 -14   8  10       37.21       15.74     21.33 o 
 -12   8  10        0.95       -7.82     28.72 o 
 -10   8  10        8.44       42.11     22.23 o 
  -8   8  10      121.55      161.86     26.03 o 
  -6   8  10       15.50        2.33     10.99 o 
  -4   8  10        1.21       37.72     17.26 o 
  -2   8  10        0.67        0.34     14.48 o 
   0   8  10       52.98       78.66     44.40 o 
   2   8  10       19.64       -5.86     13.85 o 
   4   8  10       10.57       37.37     54.00 o 
   6   8  10      173.72      117.05     30.06 o 
   8   8  10       75.48      151.77     35.99 o 
  10   8  10       23.23       33.68     25.35 o 
 -17   9  10        1.81       11.18     24.04 o 
 -15   9  10       18.57       18.47     27.33 o 
 -13   9  10       52.66       39.06     25.05 o 
 -11   9  10       10.68       13.71     27.78 o 
  -9   9  10       11.05       47.25     38.18 o 
  -7   9  10        5.27       24.85     25.02 o 
  -5   9  10        0.59       30.12     25.78 o 
  -3   9  10       25.14       23.25     19.85 o 
  -1   9  10       14.83       29.54     21.62 o 
   1   9  10       56.63       42.96     28.32 o 
   3   9  10        4.09       -2.29     23.62 o 
   5   9  10        1.49       25.50     30.26 o 
   7   9  10        8.16       16.22     30.55 o 
 -10  10  10        8.07      -28.01     43.72 o 
  -8  10  10       16.41       50.98     36.15 o 
  -6  10  10        1.20       51.78     35.24 o 
  -4  10  10        0.29      -27.37     36.79 o 
  -2  10  10        0.06       98.61     48.63 o 
   0  10  10        0.02        0.27     23.93 o 
 -31   1  11       15.94       15.42     28.28 o 
 -29   1  11       21.63       17.08     25.87 o 
 -27   1  11        0.95       -0.91     12.04 o 
 -25   1  11       11.38        8.68     10.03 o 
 -23   1  11       74.93      104.06     21.41 o 
 -21   1  11       52.55       74.63     22.44 o 
 -19   1  11       73.58       83.91     13.37 o 
 -17   1  11       99.23      133.74     19.55 o 
 -15   1  11        0.67        3.09     10.75 o 
 -13   1  11    11841.52    11425.17    208.12 o 
 -11   1  11     3513.25     3606.31     69.49 o 
  -9   1  11        3.52       -7.94      7.94 o 
  -7   1  11      412.07      446.49     19.64 o 
  -5   1  11        5.37       22.23      7.84 o 
  -3   1  11      467.20      565.99     19.15 o 
  -1   1  11      122.91      131.49     21.00 o 
   1   1  11      168.50      160.92     13.12 o 
   3   1  11     4095.89     4359.41     95.07 o 
   5   1  11      427.43      399.24     30.14 o 
   7   1  11      244.13      282.96     20.65 o 
   9   1  11        3.44       -8.89      9.95 o 
  11   1  11        8.74       30.42     11.60 o 
  13   1  11       11.88       17.42     13.13 o 
  15   1  11        5.77      -15.42     18.54 o 
  17   1  11       71.33      109.07     29.91 o 
  19   1  11       64.83       18.67     34.42 o 
 -30   2  11       14.65       59.60     34.92 o 
 -28   2  11       20.11       -4.65     18.56 o 
 -26   2  11       92.18       91.38     26.38 o 
 -24   2  11       77.78       71.02     19.89 o 
 -22   2  11       16.24       56.63     27.53 o 
 -20   2  11       13.40        3.75      8.84 o 
 -18   2  11        5.58       14.77      7.39 o 
 -16   2  11        0.12       -5.62      5.62 o 
 -14   2  11     1279.22     1095.61     32.44 o 
 -12   2  11      857.96      851.15     33.18 o 
 -10   2  11     4928.97     4992.39    117.46 o 
  -8   2  11      632.90      590.14     30.45 o 
  -6   2  11      476.88      298.55     11.66 o 
  -4   2  11     3753.35     3753.37     72.93 o 
  -2   2  11     2255.02     2059.81     45.00 o 
   0   2  11     2307.58     2115.57     45.21 o 
   2   2  11      795.49      885.97     34.45 o 
   4   2  11      484.87      534.97     28.73 o 
   6   2  11       22.69       22.47     12.04 o 
   8   2  11        5.02       13.45     13.06 o 
  10   2  11      106.68      103.28     18.16 o 
  12   2  11        0.27        2.99     12.41 o 
  14   2  11      143.05      107.46     21.70 o 
  16   2  11        2.54       17.12     20.44 o 
  18   2  11        3.24       17.47     26.39 o 
 -29   3  11       10.88       56.02     28.84 o 
 -27   3  11       16.41       26.70     21.14 o 
 -25   3  11       48.22       81.86     24.68 o 
 -23   3  11       36.73       57.71     23.69 o 
 -21   3  11        0.20       -7.53     24.65 o 
 -19   3  11      685.07      708.15     47.80 o 
 -17   3  11      281.15      233.16     16.52 o 
 -15   3  11      354.37      404.05     22.67 o 
 -13   3  11      335.09      331.82     19.72 o 
 -11   3  11      398.68      473.60     23.55 o 
  -9   3  11     2910.64     2975.00     78.92 o 
  -7   3  11      335.69      486.49     25.03 o 
  -5   3  11     1211.25     1275.49     32.18 o 
  -3   3  11       93.08      106.46      8.59 o 
  -1   3  11      357.56      308.95     16.67 o 
   1   3  11       28.14       38.07     14.47 o 
   3   3  11       76.14       87.89     14.62 o 
   5   3  11       59.78       52.15     20.58 o 
   7   3  11       49.38       85.93     18.71 o 
   9   3  11      183.31      167.66     24.07 o 
  11   3  11       27.74       32.03     16.97 o 
  13   3  11      157.79      155.83     24.63 o 
  15   3  11       26.25       18.20     16.88 o 
  17   3  11        4.57        6.47     27.26 o 
  19   3  11        1.99       16.71     29.43 o 
 -28   4  11        0.06       20.07     24.08 o 
 -26   4  11       16.21       -2.60     17.78 o 
 -24   4  11        2.08      -26.02     26.02 o 
 -22   4  11       98.21      106.74     32.11 o 
 -20   4  11       82.75       64.84     21.08 o 
 -18   4  11        9.17       33.51     31.88 o 
 -16   4  11      392.09      370.72     34.55 o 
 -14   4  11      562.83      447.51     23.23 o 
 -12   4  11      408.05      414.09     22.92 o 
 -10   4  11      159.66      189.17     18.05 o 
  -8   4  11       86.38      134.31     23.47 o 
  -6   4  11      989.98     1085.39     47.45 o 
  -4   4  11      696.33      647.65     37.47 o 
  -2   4  11      226.72      155.05     11.88 o 
   0   4  11        0.93       -2.02     13.21 o 
   2   4  11        3.29       11.68     11.15 o 
   4   4  11      185.38      171.34     21.46 o 
   6   4  11      469.40      403.83     30.66 o 
   8   4  11       26.16       10.36     15.14 o 
  10   4  11       21.09        3.49     13.72 o 
  12   4  11       17.22       90.61     31.91 o 
  14   4  11       36.92       58.41     25.64 o 
  16   4  11       13.16       12.47     23.13 o 
  18   4  11        6.94       29.18     36.95 o 
 -27   5  11        4.26      -14.97     23.02 o 
 -25   5  11       12.69       61.69     36.69 o 
 -23   5  11       33.91       31.55     21.56 o 
 -21   5  11        1.94      -15.53     20.00 o 
 -19   5  11      225.06      267.99     36.52 o 
 -17   5  11       72.10      169.08     38.13 o 
 -15   5  11      954.74      840.54     55.19 o 
 -13   5  11        5.76       19.64      9.25 o 
 -11   5  11      235.14      325.38     28.83 o 
  -9   5  11      270.39      251.91     22.24 o 
  -7   5  11      210.49      161.30     16.75 o 
  -5   5  11        0.01        2.78      8.75 o 
  -3   5  11        0.50       14.38      8.19 o 
  -1   5  11      831.46      764.54     28.61 o 
   1   5  11     2310.22     2372.00     86.38 o 
   3   5  11       83.67      108.51     20.42 o 
   5   5  11      329.08      273.29     28.24 o 
   7   5  11      100.40       77.22     20.21 o 
   9   5  11      252.30      278.19     28.99 o 
  11   5  11       13.32       10.97     17.46 o 
  13   5  11        1.34        2.77     19.32 o 
  15   5  11       52.96       44.35     29.63 o 
 -26   6  11        0.33      -30.46     30.46 o 
 -24   6  11        0.51        3.11     19.98 o 
 -22   6  11        7.93       35.09     24.89 o 
 -20   6  11        1.50       16.94     19.74 o 
 -18   6  11       18.19       58.59     26.31 o 
 -16   6  11       67.11       74.06     26.46 o 
 -14   6  11      113.09      161.49     30.08 o 
 -12   6  11      334.86      394.51     39.46 o 
 -10   6  11        2.89       31.51     24.19 o 
  -8   6  11      226.36      240.53     23.22 o 
  -6   6  11      261.04      301.14     22.90 o 
  -4   6  11       27.24       30.69     17.20 o 
  -2   6  11     1128.52      995.75     46.18 o 
   0   6  11      349.90      397.32     36.00 o 
   2   6  11      262.59      304.49     56.16 o 
   4   6  11      196.01      230.23     34.04 o 
   6   6  11        4.22       -0.56     13.24 o 
   8   6  11       15.90       -0.63     14.19 o 
  10   6  11        3.94       -9.64     20.33 o 
  12   6  11       21.14       42.38     24.92 o 
  14   6  11        0.57       13.08     24.79 o 
 -23   7  11        0.90      -27.17     34.13 o 
 -21   7  11       11.21       -0.05     21.00 o 
 -19   7  11        5.62       15.00     19.33 o 
 -17   7  11        5.19       12.91     27.11 o 
 -15   7  11       25.41       13.25     18.89 o 
 -13   7  11       17.91       91.43     26.75 o 
 -11   7  11      212.41      243.54     35.71 o 
  -9   7  11      351.81      406.19     28.54 o 
  -7   7  11        7.89       14.02     11.50 o 
  -5   7  11        1.57       16.68     13.85 o 
  -3   7  11        4.33        0.40     18.59 o 
  -1   7  11        5.00       -3.05     12.22 o 
   1   7  11      664.80      496.24     37.73 o 
   3   7  11      124.61      107.88     23.73 o 
   5   7  11      374.98      355.59     44.26 o 
   7   7  11       16.05       13.17     20.78 o 
   9   7  11        0.16       -0.26     19.42 o 
  11   7  11        4.37      -10.42     23.02 o 
  13   7  11        0.71       16.59     27.26 o 
 -20   8  11       19.59        0.19     21.38 o 
 -18   8  11       56.66       62.48     31.75 o 
 -16   8  11       95.91       67.27     35.03 o 
 -14   8  11       78.17       64.84     25.51 o 
 -12   8  11        9.85       11.75     20.40 o 
 -10   8  11      134.01      158.87     68.50 o 
  -8   8  11        4.41       27.01     19.78 o 
  -6   8  11      104.53       78.16     20.25 o 
  -4   8  11       23.90       20.52     18.30 o 
  -2   8  11       42.80       41.00     21.56 o 
   0   8  11        4.95       12.85     18.99 o 
   2   8  11        9.31       32.83     22.74 o 
   4   8  11       95.68      119.36     41.20 o 
   6   8  11      202.40      236.94     38.83 o 
   8   8  11      119.05       75.07     40.24 o 
  10   8  11        1.64      -11.77     28.25 o 
 -17   9  11        4.51       -7.88     28.44 o 
 -15   9  11        1.21        9.04     25.93 o 
 -13   9  11       62.30       94.42     32.03 o 
 -11   9  11      100.54       76.69     37.39 o 
  -9   9  11       13.34       16.50     20.72 o 
  -7   9  11       61.34      162.85     49.55 o 
  -5   9  11        1.92       55.01     32.91 o 
  -3   9  11        0.19        9.24     19.42 o 
  -1   9  11        2.27      -15.20     30.60 o 
   1   9  11        3.20       45.13     28.04 o 
   3   9  11       16.64       27.84     32.52 o 
   5   9  11        4.55       14.62     29.09 o 
 -10  10  11        0.78       15.80     29.43 o 
  -8  10  11        0.93        6.71     23.77 o 
  -6  10  11       11.42       19.93     25.82 o 
  -4  10  11        0.41       45.91     70.29 o 
  -2  10  11        0.81       34.32     66.92 o 
 -30   0  12       10.36       40.95     45.20 o 
 -28   0  12        0.61      -22.06     29.18 o 
 -26   0  12       15.06       24.25     20.42 o 
 -24   0  12      314.75      370.33     36.93 o 
 -22   0  12       74.80       44.83     23.51 o 
 -20   0  12      294.66      321.28     44.24 o 
 -18   0  12     8522.75     7681.88    421.49 o 
 -16   0  12      332.10      376.27     32.26 o 
 -14   0  12      784.28      678.18     49.15 o 
 -12   0  12     6679.07     6438.82    187.58 o 
 -10   0  12        0.05       30.05     13.15 o 
  -8   0  12     3223.81     3703.26    110.73 o 
  -6   0  12     1183.20     1257.67     46.14 o 
  -4   0  12      934.23     1014.83     40.01 o 
  -2   0  12        0.02       -7.26     12.49 o 
   0   0  12       33.94       56.46     12.23 o 
   2   0  12     1766.92     2275.14     75.55 o 
   4   0  12       48.68       56.74     26.82 o 
   6   0  12     1173.75     1223.89     50.02 o 
   8   0  12      204.06      336.19     49.10 o 
  10   0  12       66.66      128.57     37.47 o 
  12   0  12       14.18       25.90     24.45 o 
  14   0  12       31.13       41.67     29.71 o 
  16   0  12        0.37       15.37     40.08 o 
  18   0  12        2.88       18.89     30.39 o 
 -31   1  12        8.54        9.39     28.43 o 
 -29   1  12        8.30        2.23     15.55 o 
 -27   1  12        0.51        1.83     13.41 o 
 -25   1  12       45.06       42.36     13.87 o 
 -23   1  12       55.55       36.90     11.55 o 
 -21   1  12      124.56      143.46     16.43 o 
 -19   1  12       46.67       50.91     11.23 o 
 -17   1  12      401.50      467.08     24.85 o 
 -15   1  12     3091.66     2837.27     68.28 o 
 -13   1  12      352.36      386.35     18.03 o 
 -11   1  12     1413.89     1334.80     32.16 o 
  -9   1  12      104.36      131.65      9.84 o 
  -7   1  12       40.02       32.69      7.64 o 
  -5   1  12      253.38      197.28     22.05 o 
  -3   1  12     2575.78     2465.76     54.63 o 
  -1   1  12        8.12        4.98     10.33 o 
   1   1  12      267.52      428.30     27.26 o 
   3   1  12       99.69       65.22     19.29 o 
   5   1  12      130.96      181.75     17.24 o 
   7   1  12        3.82       20.24     17.88 o 
   9   1  12      110.36      119.82     18.63 o 
  11   1  12       10.20        7.59     10.66 o 
  13   1  12        3.47      -15.99     19.14 o 
  15   1  12       13.19        5.44     17.18 o 
  17   1  12        7.13       -7.10     22.50 o 
  19   1  12       15.42      -14.37     26.86 o 
 -30   2  12        2.77       -0.54     25.52 o 
 -28   2  12        5.94       19.00     28.65 o 
 -26   2  12        4.09       13.33     23.80 o 
 -24   2  12        1.40        9.36     14.79 o 
 -22   2  12       10.27       22.56     18.38 o 
 -20   2  12       12.54       25.13      9.38 o 
 -18   2  12      224.23      241.19     15.39 o 
 -16   2  12        5.22       -5.91      8.86 o 
 -14   2  12        4.39       -5.18      9.51 o 
 -12   2  12      192.33      223.42     17.92 o 
 -10   2  12       29.74       48.26     11.62 o 
  -8   2  12       37.42       30.53      4.79 o 
  -6   2  12      132.01      195.71     11.91 o 
  -4   2  12        6.25       35.44      7.51 o 
  -2   2  12      125.45      151.37     14.29 o 
   0   2  12      579.60      455.53     20.78 o 
   2   2  12      276.99      273.66     21.47 o 
   4   2  12      149.36      173.73     27.29 o 
   6   2  12       11.02       33.46     17.38 o 
   8   2  12       25.58       27.18     14.66 o 
  10   2  12        6.69        9.51     12.29 o 
  12   2  12      108.15      118.62     25.45 o 
  14   2  12       14.42       12.71     17.78 o 
  16   2  12        0.58       15.64     20.12 o 
  18   2  12        6.70       -4.39     25.49 o 
 -29   3  12        8.90      -15.62     27.52 o 
 -27   3  12       19.38       36.19     25.01 o 
 -25   3  12        0.44       19.62     37.35 o 
 -23   3  12        3.27       74.07     37.30 o 
 -21   3  12       34.49       35.43     18.04 o 
 -19   3  12       37.06       72.05     20.76 o 
 -17   3  12       36.61       17.65      9.54 o 
 -15   3  12       84.59       57.51     16.85 o 
 -13   3  12      210.11      158.05     15.79 o 
 -11   3  12      701.77      784.33     35.00 o 
  -9   3  12      943.46      944.39     36.19 o 
  -7   3  12      669.86      726.11     31.51 o 
  -5   3  12      575.17      624.76     19.97 o 
  -3   3  12       95.62       78.36      8.63 o 
  -1   3  12      871.58      951.70     36.07 o 
   1   3  12       63.74       59.77     18.37 o 
   3   3  12       13.49        5.14     10.78 o 
   5   3  12      123.07      163.60     22.07 o 
   7   3  12      144.34      127.08     21.75 o 
   9   3  12      328.14      350.50     32.05 o 
  11   3  12        2.11       20.34     17.46 o 
  13   3  12       21.50       26.00     17.72 o 
  15   3  12        1.51       90.88     63.91 o 
  17   3  12       31.87       17.02     27.28 o 
 -28   4  12        4.83      -12.71     20.72 o 
 -26   4  12        3.81       -2.62     26.56 o 
 -24   4  12       22.33       -0.89     15.70 o 
 -22   4  12       47.53       94.43     41.21 o 
 -20   4  12      155.01      128.57     26.75 o 
 -18   4  12       39.42      119.18     27.66 o 
 -16   4  12        8.14       32.03     28.80 o 
 -14   4  12       26.91       27.19     10.53 o 
 -12   4  12       41.17       91.74     28.54 o 
 -10   4  12      387.42      368.07     23.22 o 
  -8   4  12       39.68       89.14     15.03 o 
  -6   4  12     2088.03     1855.07     69.88 o 
  -4   4  12      532.22      540.06     19.71 o 
  -2   4  12       95.13       65.88     10.66 o 
   0   4  12      142.97      244.71     21.35 o 
   2   4  12       74.78       76.31     15.75 o 
   4   4  12        0.12       10.12     13.11 o 
   6   4  12       39.84       46.35     18.66 o 
   8   4  12      140.15      189.99     25.90 o 
  10   4  12      301.41      297.21     32.27 o 
  12   4  12        5.93       -7.27     14.83 o 
  14   4  12       88.59       81.31     35.91 o 
  16   4  12        0.08        6.84     60.43 o 
 -27   5  12       19.09       14.48     25.70 o 
 -25   5  12        4.32      -11.46     20.32 o 
 -23   5  12       17.41       15.70     22.43 o 
 -21   5  12       50.14       16.25     19.73 o 
 -19   5  12      142.71      183.69     31.93 o 
 -17   5  12      215.14      175.41     30.39 o 
 -15   5  12       57.95       83.75     20.59 o 
 -13   5  12       83.09      144.87     29.59 o 
 -11   5  12       21.46       49.13     18.67 o 
  -9   5  12      228.03      253.63     22.84 o 
  -7   5  12      672.15      674.16     34.00 o 
  -5   5  12       25.93       39.22     16.23 o 
  -3   5  12      166.82      153.67     12.18 o 
  -1   5  12      263.21      325.43     27.88 o 
   1   5  12      722.63      740.29     42.53 o 
   3   5  12      180.13      153.07     22.70 o 
   5   5  12       39.82      105.36     21.23 o 
   7   5  12      190.68      337.09     33.02 o 
   9   5  12        6.94       -5.57     15.74 o 
  11   5  12       19.26       43.40     25.51 o 
  13   5  12       39.93       31.91     23.98 o 
  15   5  12       22.50       -8.63     23.11 o 
 -26   6  12       57.16       38.65     33.07 o 
 -24   6  12       15.99        3.91     21.91 o 
 -22   6  12       67.08       74.07     28.92 o 
 -20   6  12      318.57      444.08     83.29 o 
 -18   6  12       13.55       32.88     24.67 o 
 -16   6  12      441.33      423.83     45.98 o 
 -14   6  12       26.56       -1.00     15.68 o 
 -12   6  12       20.02       38.99     20.86 o 
 -10   6  12       56.37       63.95     15.33 o 
  -8   6  12        3.17       11.87     12.62 o 
  -6   6  12       42.89       32.65     12.88 o 
  -4   6  12      572.08      492.16     58.63 o 
  -2   6  12       93.34      111.54     19.69 o 
   0   6  12      797.61      747.28     42.88 o 
   2   6  12      119.27      113.09     21.87 o 
   4   6  12      267.47      313.47     34.10 o 
   6   6  12        2.98       -2.16     13.62 o 
   8   6  12       31.16       38.68     35.28 o 
  10   6  12      195.54      211.83     38.11 o 
  12   6  12        1.81       15.46     23.21 o 
  14   6  12        6.93        8.86     19.87 o 
 -23   7  12        0.59       19.06     32.14 o 
 -21   7  12        4.33       19.97     21.77 o 
 -19   7  12       11.18        9.75     26.47 o 
 -17   7  12       97.31      108.17     54.16 o 
 -15   7  12       59.13       93.01     26.01 o 
 -13   7  12       93.48      116.53     46.51 o 
 -11   7  12       63.40       82.24     26.47 o 
  -9   7  12       34.20       31.28     15.11 o 
  -7   7  12        3.17        0.40     11.71 o 
  -5   7  12      108.08      193.52     23.91 o 
  -3   7  12        0.11       11.75     17.65 o 
  -1   7  12       35.04       58.05     27.25 o 
   1   7  12       74.20      106.36     22.52 o 
   3   7  12      203.12      223.36     31.47 o 
   5   7  12        6.24       -0.74     16.65 o 
   7   7  12      117.23      148.11     34.34 o 
   9   7  12       15.27       -9.34     21.44 o 
  11   7  12        3.35       29.32     29.84 o 
 -20   8  12        0.43        1.67     22.88 o 
 -18   8  12       12.75        1.87     23.90 o 
 -16   8  12       43.96       37.17     32.79 o 
 -14   8  12        5.38       -0.91     17.20 o 
 -12   8  12       13.01       17.32     19.00 o 
 -10   8  12      141.56      121.85     33.48 o 
  -8   8  12        6.36       15.51     19.78 o 
  -6   8  12      120.24       83.75     23.01 o 
  -4   8  12       22.26        8.89     16.72 o 
  -2   8  12       73.68       98.37     38.35 o 
   0   8  12        0.58       14.99     18.87 o 
   2   8  12       19.25       19.45     26.52 o 
   4   8  12        6.79       25.40     31.11 o 
   6   8  12        0.91      -12.62     26.93 o 
   8   8  12        0.00      -27.71     27.71 o 
 -17   9  12        0.31       -5.47     27.15 o 
 -15   9  12        5.87       14.95     23.60 o 
 -13   9  12       18.26       14.09     24.49 o 
 -11   9  12        8.45       69.48     45.16 o 
  -9   9  12        0.90       20.54     29.09 o 
  -7   9  12        7.62        4.03     21.09 o 
  -5   9  12        0.57       60.25     33.52 o 
  -3   9  12        1.82       17.93     21.92 o 
  -1   9  12       50.53       26.79     35.02 o 
   1   9  12       49.71       20.45     27.64 o 
   3   9  12       36.63        4.95     27.80 o 
 -31   1  13        0.01      -32.16     34.31 o 
 -29   1  13       14.10       -9.80     19.77 o 
 -27   1  13       19.66       24.20     19.80 o 
 -25   1  13        1.28       -1.01     10.45 o 
 -23   1  13       55.11       28.51     14.17 o 
 -21   1  13        4.51       17.67     10.29 o 
 -19   1  13     1009.22      962.54     35.07 o 
 -17   1  13     1681.26     1575.44     57.08 o 
 -15   1  13     1590.56     1564.03     49.33 o 
 -13   1  13     1008.81      973.23     36.46 o 
 -11   1  13       14.89       13.85      8.93 o 
  -9   1  13      967.29      871.15     26.84 o 
  -7   1  13     1044.23     1007.71     29.42 o 
  -5   1  13       35.38       11.92     13.12 o 
  -3   1  13     2258.77     2180.92     54.23 o 
  -1   1  13      923.79      855.02     28.11 o 
   1   1  13     1323.86     1265.99     40.25 o 
   3   1  13      613.80      535.27     36.29 o 
   5   1  13       11.81       26.24     11.95 o 
   7   1  13       94.84      112.46     25.47 o 
   9   1  13       50.07       76.79     18.77 o 
  11   1  13        5.76       21.20     19.60 o 
  13   1  13        0.64       56.38     24.48 o 
  15   1  13        0.79       67.91     29.55 o 
  17   1  13        1.92       51.09     29.46 o 
 -30   2  13        2.62        5.07     28.54 o 
 -28   2  13        0.88        7.95     19.64 o 
 -26   2  13       13.35       50.68     41.73 o 
 -24   2  13      185.08      184.47     31.86 o 
 -22   2  13       46.51       42.45     13.59 o 
 -20   2  13       50.54       83.09     15.12 o 
 -18   2  13        5.12       17.02     15.60 o 
 -16   2  13      813.19      928.75     40.70 o 
 -14   2  13       37.19       39.53     12.06 o 
 -12   2  13      386.54      415.70     24.25 o 
 -10   2  13      109.79      141.65     15.20 o 
  -8   2  13      352.45      318.71     13.69 o 
  -6   2  13      152.45      154.98     11.45 o 
  -4   2  13       67.32       74.96     10.35 o 
  -2   2  13       35.75       63.91     12.13 o 
   0   2  13      803.14      866.12     26.72 o 
   2   2  13      805.01      760.91     37.11 o 
   4   2  13        0.81      -10.76     11.40 o 
   6   2  13      232.80      258.71     40.78 o 
   8   2  13      145.93      151.18     22.83 o 
  10   2  13       18.75       42.99     24.18 o 
  12   2  13        7.28        3.02     12.30 o 
  14   2  13       30.72       40.79     24.07 o 
  16   2  13       15.76       24.60     44.88 o 
 -29   3  13        0.02       57.39     41.03 o 
 -27   3  13       38.24       48.36     33.95 o 
 -25   3  13       14.42      -11.49     17.02 o 
 -23   3  13        0.64        7.92     16.41 o 
 -21   3  13       27.27        1.76     13.12 o 
 -19   3  13      295.80      203.47     33.95 o 
 -17   3  13        0.42       37.67     21.45 o 
 -15   3  13        0.00        8.00     12.32 o 
 -13   3  13      312.53      330.17     31.43 o 
 -11   3  13      875.15      971.18     40.13 o 
  -9   3  13     1465.43     1526.71     55.46 o 
  -7   3  13      933.52     1011.80     59.32 o 
  -5   3  13      222.41      203.70     17.74 o 
  -3   3  13        9.71       36.83      8.00 o 
  -1   3  13      152.89      108.04     15.77 o 
   1   3  13       12.10       31.30     28.82 o 
   3   3  13       80.58       58.99     16.55 o 
   5   3  13     1217.58     1397.26     63.53 o 
   7   3  13      572.59      564.40     39.81 o 
   9   3  13        6.35        0.56     14.31 o 
  11   3  13        9.14        3.83     13.83 o 
  13   3  13      121.63      117.64     28.21 o 
  15   3  13        0.54       46.56     32.21 o 
  17   3  13        1.41       47.02     34.23 o 
 -28   4  13        3.74       30.32     25.56 o 
 -26   4  13        9.43       -1.87     19.08 o 
 -24   4  13        9.42       41.21     21.54 o 
 -22   4  13        3.12       33.87     19.71 o 
 -20   4  13      159.11      213.50     32.88 o 
 -18   4  13      210.91      271.67     34.66 o 
 -16   4  13      139.15      126.91     16.30 o 
 -14   4  13        1.45       38.06     16.17 o 
 -12   4  13      113.49      133.22     17.02 o 
 -10   4  13      349.07      288.16     27.19 o 
  -8   4  13       21.66       37.81     12.22 o 
  -6   4  13      215.20      207.75     18.78 o 
  -4   4  13      142.44      121.36     10.28 o 
  -2   4  13        7.24       -6.21      8.91 o 
   0   4  13       60.95       97.42     16.75 o 
   2   4  13       13.09       -3.43     16.42 o 
   4   4  13       48.71       52.96     16.31 o 
   6   4  13        8.21       14.73     14.88 o 
   8   4  13       33.52       85.83     22.19 o 
  10   4  13        1.97       30.11     32.06 o 
  12   4  13       45.70       54.21     25.65 o 
  14   4  13       27.47       48.00     28.89 o 
  16   4  13       18.02      -37.26     37.26 o 
 -27   5  13        5.99       53.87     28.36 o 
 -25   5  13       46.01       68.47     36.47 o 
 -23   5  13        1.49        8.39     17.62 o 
 -21   5  13       58.36       80.39     30.96 o 
 -19   5  13        0.11       27.84     18.86 o 
 -17   5  13       11.19        5.16     13.68 o 
 -15   5  13       49.44       42.89     18.89 o 
 -13   5  13        5.64       14.81     20.31 o 
 -11   5  13      556.55      625.47     34.76 o 
  -9   5  13       72.09      115.17     22.00 o 
  -7   5  13       67.94       95.57     26.52 o 
  -5   5  13       16.20       -2.62      8.74 o 
  -3   5  13        6.74       23.68     12.61 o 
  -1   5  13      689.94      682.59     36.24 o 
   1   5  13        2.62       12.55     13.15 o 
   3   5  13       34.39       24.31     15.80 o 
   5   5  13      325.38      364.65     33.05 o 
   7   5  13       20.42        2.51     14.98 o 
   9   5  13       39.56       29.42     17.51 o 
  11   5  13        2.37       -3.20     16.22 o 
  13   5  13       22.23       18.82     24.60 o 
 -26   6  13        0.01       43.70     30.50 o 
 -24   6  13        6.57        7.42     21.25 o 
 -22   6  13       12.26      -15.02     26.61 o 
 -20   6  13        3.96      -19.56     20.04 o 
 -18   6  13        8.73       20.70     23.46 o 
 -16   6  13       38.03       25.12     23.25 o 
 -14   6  13      166.87      202.12     32.74 o 
 -12   6  13      157.81      160.45     41.01 o 
 -10   6  13       20.95       39.70     21.85 o 
  -8   6  13      114.14       97.70     25.00 o 
  -6   6  13      117.51      146.07     24.77 o 
  -4   6  13      289.02      335.62     27.43 o 
  -2   6  13       26.23       42.87     21.58 o 
   0   6  13        5.28        4.82      9.64 o 
   2   6  13      838.72      920.23     52.36 o 
   4   6  13       32.47       49.96     28.69 o 
   6   6  13        6.56       -4.58     15.87 o 
   8   6  13      115.33      126.90     34.80 o 
  10   6  13        1.36        4.76     27.93 o 
  12   6  13        0.07        7.98     22.80 o 
 -23   7  13        0.13        9.95     23.53 o 
 -21   7  13       51.64       36.28     31.44 o 
 -19   7  13       63.00       72.51     34.16 o 
 -17   7  13        0.04        2.43     16.31 o 
 -15   7  13       47.34       36.28     21.64 o 
 -13   7  13       32.41       50.66     23.77 o 
 -11   7  13        0.62       10.66     14.22 o 
  -9   7  13        7.59       15.84     13.05 o 
  -7   7  13       42.44       72.83     32.51 o 
  -5   7  13      120.89       76.05     35.21 o 
  -3   7  13       70.59       41.76     22.44 o 
  -1   7  13      448.06      490.23     48.72 o 
   1   7  13      250.50      218.25     38.31 o 
   3   7  13       13.25       15.60     20.09 o 
   5   7  13       11.75       -3.35     18.03 o 
   7   7  13       36.42      154.03     56.91 o 
   9   7  13       11.91       32.62     35.79 o 
 -20   8  13        0.88       -1.04     25.23 o 
 -18   8  13       69.20       33.34     31.49 o 
 -16   8  13        0.00       -7.72     23.20 o 
 -14   8  13       70.45      128.78     35.77 o 
 -12   8  13        5.00       89.73     58.70 o 
 -10   8  13       76.24       91.05     24.10 o 
  -8   8  13       30.13       14.87     18.35 o 
  -6   8  13       35.42       29.44     19.67 o 
  -4   8  13       52.04       67.36     30.56 o 
  -2   8  13        3.86       -4.22     17.94 o 
   0   8  13       11.05       -8.70     20.31 o 
   2   8  13       14.05        8.61     28.93 o 
   4   8  13       48.03       39.82     30.98 o 
   6   8  13        0.83      -30.65     35.56 o 
 -15   9  13        0.83       -4.07     25.63 o 
 -13   9  13        3.81       10.39     23.34 o 
 -11   9  13        0.06       23.98     29.61 o 
  -9   9  13       16.10      -18.40     38.70 o 
  -7   9  13        4.66        2.45     23.74 o 
  -5   9  13        1.83        5.23     21.68 o 
  -3   9  13       11.50       15.55     37.48 o 
  -1   9  13        6.74       52.41     35.37 o 
   1   9  13       14.98       61.79     48.99 o 
   3   9  13       30.78       27.89     37.50 o 
 -30   0  14       13.87        4.74     33.46 o 
 -28   0  14       75.05       17.73     45.45 o 
 -26   0  14        0.19      -19.20     19.20 o 
 -24   0  14       95.83      114.50     24.37 o 
 -22   0  14     1359.49     1206.58     92.00 o 
 -20   0  14     1053.84      963.96     72.12 o 
 -18   0  14     4865.02     4370.23    155.45 o 
 -16   0  14     1426.68     1267.13     56.09 o 
 -14   0  14      318.67      338.75     27.45 o 
 -12   0  14      608.47      583.23     48.34 o 
 -10   0  14     1279.36     1206.82     49.80 o 
  -8   0  14     3273.39     3562.94    112.88 o 
  -6   0  14      260.70      269.27     22.57 o 
  -4   0  14      737.96      814.14     40.12 o 
  -2   0  14       83.94       29.35     25.16 o 
   0   0  14      611.65      548.99     34.50 o 
   2   0  14      558.39      672.30     35.93 o 
   4   0  14       41.62       50.11     15.49 o 
   6   0  14       10.37       49.33     26.65 o 
   8   0  14      109.29       78.37     34.87 o 
  10   0  14       32.25      121.86     64.92 o 
  12   0  14       70.82      109.70     45.20 o 
  14   0  14       25.65       69.47     40.10 o 
  16   0  14        9.03       17.42     41.58 o 
 -31   1  14        6.13        2.77     26.03 o 
 -29   1  14        0.00       11.53     18.25 o 
 -27   1  14       12.34        3.85     15.94 o 
 -25   1  14        0.15       18.54     14.99 o 
 -23   1  14       91.60       82.90     15.71 o 
 -21   1  14       50.07       24.11     11.09 o 
 -19   1  14      119.05      104.74     16.99 o 
 -17   1  14      720.21      601.82     26.35 o 
 -15   1  14      204.39      146.94     13.22 o 
 -13   1  14       51.58       51.10      8.00 o 
 -11   1  14      178.35      167.33     26.05 o 
  -9   1  14       61.56       61.43     14.09 o 
  -7   1  14      391.63      433.72     24.53 o 
  -5   1  14     1252.38     1076.03     37.91 o 
  -3   1  14       61.29       42.12     10.28 o 
  -1   1  14        8.33        2.50      7.69 o 
   1   1  14      570.35      526.53     32.20 o 
   3   1  14        7.11       30.71     16.48 o 
   5   1  14       97.91      154.61     18.28 o 
   7   1  14       88.24      155.50     25.88 o 
   9   1  14       13.28       -2.22     17.27 o 
  11   1  14       40.64       34.73     28.83 o 
  13   1  14       10.93      -14.12     21.34 o 
  15   1  14       31.24       30.27     24.46 o 
 -30   2  14       13.73       19.54     34.96 o 
 -28   2  14       12.90       18.68     34.36 o 
 -26   2  14        5.21       -6.37     18.34 o 
 -24   2  14        4.49        4.72     14.71 o 
 -22   2  14       17.72       -3.55     11.07 o 
 -20   2  14       53.02       43.73     14.19 o 
 -18   2  14      395.00      374.08     28.92 o 
 -16   2  14      129.91       87.84     15.61 o 
 -14   2  14      460.10      406.02     26.13 o 
 -12   2  14      158.71      180.46     19.24 o 
 -10   2  14       37.46       47.86     18.27 o 
  -8   2  14        8.29       21.32     11.06 o 
  -6   2  14      242.79      287.13     15.61 o 
  -4   2  14      385.68      406.26     20.40 o 
  -2   2  14      599.91      528.31     22.88 o 
   0   2  14      280.51      271.41     21.88 o 
   2   2  14     1858.11     1883.09     70.39 o 
   4   2  14       74.33      118.99     18.38 o 
   6   2  14       50.16      120.47     33.84 o 
   8   2  14        1.73        5.91     11.11 o 
  10   2  14        4.51        2.54     11.34 o 
  12   2  14        1.45      -19.51     19.51 o 
  14   2  14        2.53       10.31     39.65 o 
  16   2  14        1.26       -2.22     24.85 o 
 -29   3  14        3.83       48.94     30.99 o 
 -27   3  14       21.94       -9.20     18.74 o 
 -25   3  14        0.13       -9.82     16.96 o 
 -23   3  14       14.65       43.33     24.79 o 
 -21   3  14      109.05      135.01     25.62 o 
 -19   3  14       14.68       20.88     11.25 o 
 -17   3  14      121.02      147.87     19.35 o 
 -15   3  14      279.87      193.09     20.07 o 
 -13   3  14      141.60       95.80     14.36 o 
 -11   3  14      414.25      474.61     29.36 o 
  -9   3  14        8.85        0.09     10.50 o 
  -7   3  14        0.08        2.43     14.34 o 
  -5   3  14        0.00        9.57     13.47 o 
  -3   3  14      229.85      230.52     16.92 o 
  -1   3  14       92.90      103.08     25.36 o 
   1   3  14      152.15      251.53     32.97 o 
   3   3  14      739.97      661.01     47.36 o 
   5   3  14      234.06      259.68     30.30 o 
   7   3  14       13.97        9.72     17.03 o 
   9   3  14        6.41       23.29     16.72 o 
  11   3  14       42.87       12.38     16.13 o 
  13   3  14       38.54       39.40     26.25 o 
  15   3  14        3.20        0.67     28.03 o 
 -28   4  14        0.06       59.41     39.83 o 
 -26   4  14        9.33       -1.82     16.23 o 
 -24   4  14       16.69       37.28     22.53 o 
 -22   4  14       38.64       24.87     25.92 o 
 -20   4  14       32.87       52.46     24.74 o 
 -18   4  14        2.60       -0.77     20.15 o 
 -16   4  14      893.72     1013.04     48.04 o 
 -14   4  14      157.49      166.43     20.56 o 
 -12   4  14        0.37        5.98     12.72 o 
 -10   4  14       92.51       92.84     16.28 o 
  -8   4  14       20.34       28.68     12.68 o 
  -6   4  14      347.12      299.62     25.29 o 
  -4   4  14        4.39       45.81     12.92 o 
  -2   4  14       53.73       51.88     18.32 o 
   0   4  14      210.57      313.66     26.25 o 
   2   4  14       42.95       22.35     15.86 o 
   4   4  14      118.25      139.08     24.62 o 
   6   4  14        0.17       19.74     15.73 o 
   8   4  14        1.20       -5.26     15.01 o 
  10   4  14      105.17       75.71     23.74 o 
  12   4  14        0.10       63.27     37.30 o 
  14   4  14       13.77       44.86     31.96 o 
 -27   5  14       10.96       75.87     32.99 o 
 -25   5  14        5.34       10.35     25.34 o 
 -23   5  14        0.10       15.91     23.40 o 
 -21   5  14        3.43       14.91     21.40 o 
 -19   5  14       91.17      101.84     44.84 o 
 -17   5  14       44.68       68.31     23.27 o 
 -15   5  14        3.81       20.39     15.71 o 
 -13   5  14      404.15      410.36     31.22 o 
 -11   5  14        0.05       24.67     13.49 o 
  -9   5  14      113.77      110.05     19.79 o 
  -7   5  14       28.96       33.05     20.35 o 
  -5   5  14       12.25       46.35     12.66 o 
  -3   5  14        1.58       12.03     16.24 o 
  -1   5  14        0.67       -3.64     16.74 o 
   1   5  14      379.66      567.75     38.84 o 
   3   5  14        0.21        7.35     12.51 o 
   5   5  14       27.92       41.75     17.36 o 
   7   5  14      231.82      214.44     30.91 o 
   9   5  14        8.19      -10.26     17.16 o 
  11   5  14       54.39       40.03     28.26 o 
  13   5  14       13.49        8.36     27.80 o 
 -26   6  14        3.25       17.51     27.05 o 
 -24   6  14        2.18      -27.18     27.18 o 
 -22   6  14       43.21       53.87     33.41 o 
 -20   6  14       38.44       26.15     24.80 o 
 -18   6  14        1.26      -15.61     18.06 o 
 -16   6  14       64.49       55.65     26.24 o 
 -14   6  14       76.92       78.70     26.82 o 
 -12   6  14        3.76        4.68     11.80 o 
 -10   6  14      225.66      237.75     26.33 o 
  -8   6  14        2.36       -0.97     10.51 o 
  -6   6  14      578.49      504.69     35.36 o 
  -4   6  14      451.72      432.40     45.26 o 
  -2   6  14       59.52       81.18     24.15 o 
   0   6  14        6.41      -11.12     15.17 o 
   2   6  14       23.59       48.42     21.67 o 
   4   6  14       36.17        8.40     16.45 o 
   6   6  14       19.35       44.45     22.32 o 
   8   6  14       29.00       29.95     23.06 o 
  10   6  14       20.68       32.81     26.44 o 
 -23   7  14        4.95        6.05     21.42 o 
 -21   7  14        2.07       13.14     29.67 o 
 -19   7  14        5.19      -11.42     24.87 o 
 -17   7  14        5.43      -10.36     19.05 o 
 -15   7  14        1.54        5.89     19.36 o 
 -13   7  14       70.18      128.09     32.15 o 
 -11   7  14        3.42       10.26     18.83 o 
  -9   7  14       24.69       47.34     17.90 o 
  -7   7  14       58.68       35.10     16.58 o 
  -5   7  14       83.41       55.71     25.34 o 
  -3   7  14        8.14      100.13     53.70 o 
  -1   7  14       51.91       97.31     29.53 o 
   1   7  14       11.15       30.79     27.57 o 
   3   7  14       49.34       49.32     30.20 o 
   5   7  14       42.94       32.70     29.97 o 
   7   7  14        0.09       -4.35     23.26 o 
   9   7  14        0.97        2.86     29.58 o 
 -20   8  14        2.11        2.66     28.42 o 
 -18   8  14        0.05       20.63     27.52 o 
 -16   8  14       21.16       43.51     30.04 o 
 -14   8  14        5.71       -1.96     16.98 o 
 -12   8  14       15.50       21.97     21.48 o 
 -10   8  14        1.33       20.67     23.50 o 
  -8   8  14        9.70       13.98     22.35 o 
  -6   8  14       61.58       88.42     41.74 o 
  -4   8  14       26.29        9.36     18.92 o 
  -2   8  14       57.23       65.02     27.38 o 
   0   8  14        0.01       16.75     22.35 o 
   2   8  14       97.53       56.63     28.03 o 
   4   8  14       51.99       42.36     34.66 o 
   6   8  14        5.59       17.25     31.85 o 
 -15   9  14       20.84      -10.33     24.49 o 
 -13   9  14        9.71       -0.61     23.98 o 
 -11   9  14       10.91       14.02     27.37 o 
  -9   9  14       27.12       37.95     30.61 o 
  -7   9  14        0.07       23.88     28.75 o 
  -5   9  14        0.45       10.70     36.19 o 
  -3   9  14        8.43      -11.99     52.44 o 
  -1   9  14        5.25        2.52     23.58 o 
   1   9  14        1.87      100.53     49.40 o 
 -31   1  15        1.64       -2.20     27.34 o 
 -29   1  15        0.00      -15.01     23.34 o 
 -27   1  15       23.44        5.27     15.70 o 
 -25   1  15      106.07      146.37     23.33 o 
 -23   1  15      361.86      390.55     32.96 o 
 -21   1  15      148.19      180.63     23.79 o 
 -19   1  15       13.99        1.81      7.70 o 
 -17   1  15      245.00      254.15     22.04 o 
 -15   1  15      457.63      458.41     22.94 o 
 -13   1  15       58.31       73.82     20.57 o 
 -11   1  15      266.24      252.01     17.11 o 
  -9   1  15      230.96      293.18     17.50 o 
  -7   1  15      134.01      134.47     17.74 o 
  -5   1  15        4.06       10.94      9.66 o 
  -3   1  15      212.31      201.43     16.58 o 
  -1   1  15       41.41       70.16     11.44 o 
   1   1  15      208.33      209.01     19.09 o 
   3   1  15       29.47       56.35     26.68 o 
   5   1  15       34.26      111.80     25.15 o 
   7   1  15        2.73       69.95     48.82 o 
   9   1  15        0.05       -2.30     19.53 o 
  11   1  15        0.14       19.01     22.45 o 
  13   1  15        0.85        9.92     25.14 o 
  15   1  15       20.11       19.66     22.97 o 
 -30   2  15        1.43       69.82     39.75 o 
 -28   2  15        0.15        3.85     15.85 o 
 -26   2  15        6.96      -21.54     21.54 o 
 -24   2  15       25.63        6.43     17.06 o 
 -22   2  15        0.58       13.31     13.01 o 
 -20   2  15      277.65      262.02     29.82 o 
 -18   2  15       24.29       32.24     13.04 o 
 -16   2  15     1009.20      944.56     46.20 o 
 -14   2  15      785.63      740.76     52.91 o 
 -12   2  15      813.94      858.14     40.91 o 
 -10   2  15      329.38      353.97     25.86 o 
  -8   2  15      115.21      175.84     13.65 o 
  -6   2  15      284.38      267.89     28.35 o 
  -4   2  15      739.18      779.75     28.41 o 
  -2   2  15     1404.25     1175.11     37.78 o 
   0   2  15      814.50      845.57     42.95 o 
   2   2  15      427.78      356.45     41.54 o 
   4   2  15      246.97      306.05     28.39 o 
   6   2  15        0.31       15.77     14.43 o 
   8   2  15      144.35      145.55     28.27 o 
  10   2  15      102.28       50.22     22.90 o 
  12   2  15        2.16       23.86     22.51 o 
  14   2  15       17.47        0.53     27.14 o 
 -29   3  15        1.47      -24.95     30.45 o 
 -27   3  15       25.56       -8.78     21.23 o 
 -25   3  15        0.23      -14.40     19.85 o 
 -23   3  15       75.08      106.40     35.43 o 
 -21   3  15      309.90      390.28     41.27 o 
 -19   3  15      208.30      189.01     21.44 o 
 -17   3  15        6.21        5.67     10.99 o 
 -15   3  15       69.93      121.04     18.82 o 
 -13   3  15       11.12       31.52     13.74 o 
  -9   3  15       11.21       -5.63     10.47 o 
  -7   3  15       49.42       62.91     20.13 o 
  -5   3  15        1.80       17.00      9.21 o 
  -3   3  15       42.18       72.81     17.59 o 
  -1   3  15     1402.40     1264.52     54.53 o 
   1   3  15      406.10      286.33     29.50 o 
   3   3  15      116.32      166.63     23.99 o 
   5   3  15       25.68       -5.13     14.64 o 
   7   3  15      105.91      109.28     43.16 o 
   9   3  15       13.38        2.80     14.70 o 
  11   3  15       61.27       44.79     26.07 o 
  13   3  15        1.15       30.77     29.63 o 
 -28   4  15        2.33      -11.01     20.58 o 
 -26   4  15        3.66       59.00     28.37 o 
 -24   4  15       23.56       32.71     21.45 o 
 -22   4  15        0.61      124.84     71.54 o 
 -20   4  15       81.00      107.46     26.85 o 
 -18   4  15       10.96        1.16     27.45 o 
 -16   4  15      280.12      355.10     28.59 o 
 -14   4  15       40.66       86.73     22.28 o 
 -12   4  15        0.51        1.00     14.91 o 
 -10   4  15      218.55      232.60     23.07 o 
  -8   4  15        0.14       -5.79     10.45 o 
  -6   4  15       11.24      -11.69     11.69 o 
  -4   4  15        1.60        9.44     14.35 o 
  -2   4  15        1.62       14.30     10.09 o 
   0   4  15       46.02       49.22     16.00 o 
   2   4  15        0.00        0.10     12.26 o 
   4   4  15       14.34        7.00     11.95 o 
   6   4  15      148.57      122.20     24.68 o 
   8   4  15       37.44       82.33     35.28 o 
  10   4  15       63.42       42.09     21.87 o 
  12   4  15       51.21       39.70     32.16 o 
 -27   5  15       11.42      -15.67     30.96 o 
 -25   5  15       71.06       71.02     36.64 o 
 -23   5  15        2.22      -25.95     27.43 o 
 -21   5  15       10.94       -0.27     23.48 o 
 -19   5  15        0.67       -5.90     15.39 o 
 -17   5  15        7.55       35.08     25.84 o 
 -15   5  15      132.04       79.81     18.22 o 
 -13   5  15       66.00       68.60     24.91 o 
 -11   5  15      272.01      178.90     22.51 o 
  -9   5  15        1.11        0.40     10.75 o 
  -7   5  15       18.08       52.00     15.45 o 
  -5   5  15       91.06       58.40     16.78 o 
  -3   5  15       22.41       35.73     20.25 o 
  -1   5  15      196.21      154.15     20.85 o 
   1   5  15       17.34       26.58     14.89 o 
   3   5  15       90.79      147.02     29.52 o 
   5   5  15        5.90       -2.43     13.09 o 
   7   5  15       17.16       37.80     29.59 o 
   9   5  15        1.99        7.38     20.31 o 
  11   5  15       68.02       73.28     32.69 o 
 -24   6  15        6.24       49.78     36.43 o 
 -22   6  15        0.27        0.50     19.23 o 
 -20   6  15       27.58       13.22     22.27 o 
 -18   6  15       15.85       -0.89     14.51 o 
 -16   6  15       14.42       20.04     20.36 o 
 -14   6  15        0.17       -6.74     16.47 o 
 -12   6  15       69.82       58.61     18.57 o 
 -10   6  15        2.23        9.03     15.70 o 
  -8   6  15        7.23        3.36     10.55 o 
  -6   6  15       29.27       76.18     31.54 o 
  -4   6  15      234.36      245.40     37.54 o 
  -2   6  15      226.61      255.05     34.54 o 
   0   6  15        4.13        4.04     17.70 o 
   2   6  15        7.89        9.30     25.39 o 
   4   6  15       10.99        3.87     14.67 o 
   6   6  15       55.04       49.29     24.33 o 
   8   6  15        0.20       12.80     21.24 o 
  10   6  15        2.88       -6.66     25.29 o 
 -23   7  15        2.59       13.94     26.57 o 
 -21   7  15       40.33       51.76     36.58 o 
 -19   7  15        0.09       12.67     22.98 o 
 -17   7  15       24.66        8.92     20.66 o 
 -15   7  15       37.29       20.38     22.20 o 
 -13   7  15        5.34        7.89     17.80 o 
 -11   7  15      406.50      364.39     41.98 o 
  -9   7  15       24.87       31.50     17.35 o 
  -7   7  15       87.86       50.99     22.99 o 
  -5   7  15       16.30        2.43     14.90 o 
  -3   7  15       13.22       39.54     24.98 o 
  -1   7  15       43.79       27.38     28.39 o 
   1   7  15       14.03      150.76     93.20 o 
   3   7  15       35.05       22.10     20.66 o 
   5   7  15      113.37       69.55     36.87 o 
   7   7  15        1.37      -10.12     28.21 o 
 -18   8  15        0.00      -20.32     28.26 o 
 -16   8  15        6.18       46.74     30.18 o 
 -14   8  15       21.67       14.56     22.80 o 
 -12   8  15       12.88       -8.33     19.38 o 
 -10   8  15        8.75      109.45     49.60 o 
  -8   8  15        1.19       36.67     38.45 o 
  -6   8  15       84.13      139.45     34.31 o 
  -4   8  15        9.72       17.10     25.84 o 
  -2   8  15        8.44        3.58     16.51 o 
   0   8  15        4.20       46.48     27.89 o 
   2   8  15       17.72       41.85     46.69 o 
   4   8  15        1.04      -27.33     32.30 o 
 -13   9  15       23.09       19.05     32.07 o 
 -11   9  15        4.94       40.08     32.76 o 
  -9   9  15        4.93        4.50     23.91 o 
  -7   9  15        1.33       67.26     44.28 o 
  -5   9  15        3.02      -27.45     30.34 o 
  -3   9  15       25.97       43.13     47.85 o 
 -30   0  16       26.96       19.48     49.94 o 
 -28   0  16       10.90       37.21     52.19 o 
 -26   0  16       29.41       -0.66     19.36 o 
 -24   0  16      251.19      252.80     33.09 o 
 -22   0  16      754.15      681.44     49.27 o 
 -20   0  16       37.95       17.01     22.89 o 
 -18   0  16       36.46       20.96     13.66 o 
 -16   0  16      538.67      515.55     75.12 o 
 -14   0  16      288.86      208.46     26.67 o 
 -12   0  16       84.84      153.32     20.31 o 
 -10   0  16      157.27      135.56     20.25 o 
  -8   0  16     2347.84     2137.79     84.09 o 
  -6   0  16      198.75      202.27     39.08 o 
  -4   0  16     1000.78     1048.04     55.21 o 
  -2   0  16      142.35      111.65     20.26 o 
   0   0  16       73.69       73.83     26.17 o 
   2   0  16       38.17       22.96     35.21 o 
   4   0  16      223.88      255.49     45.10 o 
   6   0  16        7.44      -23.10     27.54 o 
   8   0  16       15.86       -3.93     22.13 o 
  10   0  16        1.19      -12.14     48.82 o 
  12   0  16       58.28       56.16     42.70 o 
  14   0  16        0.61       84.78     51.35 o 
 -31   1  16        2.20       -4.49     44.95 o 
 -29   1  16        2.53        9.84     24.57 o 
 -27   1  16        6.04       -0.50     16.65 o 
 -25   1  16      165.29      185.42     25.63 o 
 -23   1  16      124.78      114.41     21.84 o 
 -21   1  16      301.69      352.67     29.98 o 
 -19   1  16        0.08       10.85     14.74 o 
 -17   1  16      441.39      447.21     30.67 o 
 -15   1  16      140.11      184.96     21.65 o 
 -13   1  16      587.89      539.99     33.95 o 
 -11   1  16     1970.45     1946.04     60.65 o 
  -9   1  16        4.48       20.78      8.37 o 
  -7   1  16        0.00        2.51      7.59 o 
  -5   1  16      694.14      658.42     32.78 o 
  -3   1  16      221.65      220.63     20.70 o 
  -1   1  16      634.54      722.91     31.81 o 
   1   1  16      111.05      193.99     29.39 o 
   3   1  16      153.81      183.18     31.90 o 
   5   1  16       63.42       33.04     19.99 o 
   7   1  16       48.20       37.02     23.09 o 
   9   1  16        2.74       12.91     20.04 o 
  11   1  16        4.87      -19.63     21.64 o 
  13   1  16        1.10       34.56     29.84 o 
 -30   2  16        2.40       19.09     25.22 o 
 -28   2  16       19.01       -3.75     18.23 o 
 -26   2  16        1.18       33.70     21.42 o 
 -24   2  16        6.51       17.71     19.72 o 
 -22   2  16       34.94       57.38     30.53 o 
 -20   2  16      165.24      210.35     24.40 o 
 -18   2  16        9.77       -1.83     28.91 o 
 -16   2  16      243.80      227.86     23.24 o 
 -14   2  16        4.04        7.45     12.96 o 
 -12   2  16       98.98      153.92     20.45 o 
 -10   2  16      212.60      255.75     24.03 o 
  -8   2  16      103.28      102.72     11.26 o 
  -6   2  16        5.03        8.39      8.38 o 
  -4   2  16     1820.08     1584.06     55.91 o 
   0   2  16      937.33      914.36     47.72 o 
   2   2  16       21.97       18.56     15.09 o 
   4   2  16       75.04      102.77     19.64 o 
   6   2  16       87.68       63.03     18.76 o 
   8   2  16       33.45       79.46     36.17 o 
  10   2  16        5.37       -8.23     19.29 o 
  12   2  16       29.29       -8.97     24.65 o 
  14   2  16        3.37       16.97     50.08 o 
 -29   3  16        0.12        6.70     25.74 o 
 -27   3  16        3.98      -17.67     22.33 o 
 -25   3  16        1.51       10.19     17.85 o 
 -23   3  16       61.50       62.93     38.73 o 
 -21   3  16       86.10      131.00     30.02 o 
 -19   3  16       29.41       38.43     16.56 o 
 -17   3  16       15.57       23.76     14.25 o 
 -15   3  16       34.68       75.60     17.40 o 
 -13   3  16        4.16       21.37     12.25 o 
 -11   3  16       97.01      114.04     18.87 o 
  -9   3  16      141.05      129.10     19.28 o 
  -7   3  16       43.25       70.55     14.67 o 
  -5   3  16      283.47      321.17     18.83 o 
  -3   3  16       68.17       99.18     16.73 o 
  -1   3  16        9.91       11.79     12.99 o 
   1   3  16      135.76      197.18     26.22 o 
   3   3  16       90.79      175.75     25.37 o 
   5   3  16        8.30       -9.04     14.01 o 
   7   3  16       81.71       68.74     23.08 o 
   9   3  16        1.23      -12.09     21.56 o 
  11   3  16        6.74        2.44     18.18 o 
  13   3  16       13.03       34.57     34.52 o 
 -28   4  16        2.32        0.93     20.99 o 
 -26   4  16        6.72       77.22     30.85 o 
 -24   4  16        2.29      -10.90     21.08 o 
 -22   4  16      152.03      198.88     36.29 o 
 -20   4  16       54.00       38.25     24.01 o 
 -18   4  16      539.52      546.88     42.98 o 
 -16   4  16       19.96       21.91     17.80 o 
 -14   4  16       54.76      121.65     19.12 o 
 -12   4  16       55.19       65.02     17.51 o 
 -10   4  16        0.14      -12.82     13.12 o 
  -8   4  16       55.51       46.77     17.44 o 
  -6   4  16       10.25       19.23     11.83 o 
  -4   4  16        2.68       74.13     38.02 o 
  -2   4  16       26.80       45.59     13.87 o 
   0   4  16      259.80      244.63     25.70 o 
   2   4  16       80.35      139.87     26.37 o 
   4   4  16      384.32      462.68     42.41 o 
   6   4  16       78.87       90.62     29.52 o 
   8   4  16       70.41       89.17     42.40 o 
  10   4  16        6.18       31.20     23.05 o 
  12   4  16       16.15       46.67     32.01 o 
 -27   5  16        0.15       44.92     36.95 o 
 -25   5  16        4.10       14.43     23.92 o 
 -23   5  16       59.08       57.38     38.58 o 
 -21   5  16        0.11      -18.61     22.74 o 
 -19   5  16      126.03      131.26     51.14 o 
 -17   5  16        9.43       -1.62     15.49 o 
 -15   5  16        0.21       14.55     12.97 o 
 -13   5  16      570.06      557.90     39.02 o 
 -11   5  16       25.11        9.66     13.44 o 
  -9   5  16        0.07      -13.28     13.28 o 
  -7   5  16      226.71      223.22     28.39 o 
  -5   5  16      111.35      193.36     30.34 o 
  -3   5  16       62.76       12.71     16.18 o 
  -1   5  16       21.17       37.43     19.54 o 
   1   5  16       18.82       -7.54     15.00 o 
   3   5  16       24.28       23.56     18.29 o 
   5   5  16       23.71       -8.96     18.65 o 
   7   5  16       37.42       27.65     21.64 o 
   9   5  16        2.64       39.04     25.78 o 
 -24   6  16        0.61       35.48     33.99 o 
 -22   6  16        0.83      -11.83     21.69 o 
 -20   6  16       36.20       12.97     22.31 o 
 -18   6  16        0.02       19.38     20.36 o 
 -16   6  16      187.44      207.17     33.91 o 
 -14   6  16       30.70       -4.09     18.10 o 
 -12   6  16        1.92       -0.23     11.55 o 
 -10   6  16        1.25       12.28     14.56 o 
  -8   6  16       23.31       57.53     18.66 o 
  -6   6  16        1.47      -20.13     20.13 o 
  -4   6  16        8.95       24.13     20.43 o 
  -2   6  16      197.78      237.21     33.41 o 
   0   6  16       50.96       65.73     26.09 o 
   2   6  16       18.07       48.98     24.67 o 
   4   6  16       24.40       10.49     24.03 o 
   6   6  16        0.19        8.80     24.06 o 
   8   6  16       14.93       17.39     30.48 o 
 -21   7  16        2.76       -4.17     24.48 o 
 -19   7  16       56.79       16.98     22.89 o 
 -17   7  16       10.21        5.00     19.37 o 
 -15   7  16        1.79       -3.09     19.46 o 
 -13   7  16        1.87       11.94     24.16 o 
 -11   7  16        0.17       -2.74     16.96 o 
  -9   7  16       46.96       34.88     22.52 o 
  -7   7  16       17.58       -2.26     15.03 o 
  -5   7  16       70.66       78.78     38.96 o 
  -3   7  16      215.68      279.90     38.08 o 
  -1   7  16       15.39        7.07     21.00 o 
   1   7  16       21.92       22.64     22.25 o 
   3   7  16        9.50      -11.53     26.11 o 
   5   7  16        0.27        6.89     20.42 o 
 -18   8  16       46.89       25.68     28.86 o 
 -16   8  16       33.18       10.09     25.94 o 
 -14   8  16        0.61        5.00     20.25 o 
 -12   8  16        4.07       41.49     43.33 o 
 -10   8  16        1.57        9.22     25.78 o 
  -8   8  16        1.39       12.30     26.17 o 
  -6   8  16       35.82      132.10     35.54 o 
  -4   8  16        5.37       62.49     70.11 o 
  -2   8  16        2.60       49.64     35.50 o 
   0   8  16       13.92       21.53     30.55 o 
   2   8  16        7.29       -3.70     26.57 o 
  -9   9  16       14.00       13.53     27.95 o 
  -7   9  16        2.19       29.26     30.76 o 
 -29   1  17       43.90       35.25     29.80 o 
 -27   1  17       19.06      -16.20     21.66 o 
 -25   1  17      167.23      128.31     24.08 o 
 -23   1  17       33.89       57.75     18.38 o 
 -21   1  17        7.21       32.58     15.55 o 
 -19   1  17       15.61       46.38     15.49 o 
 -17   1  17      308.71      320.97     32.08 o 
 -15   1  17      109.96      129.75     20.08 o 
 -13   1  17      355.25      317.72     21.37 o 
 -11   1  17       39.30       28.50     11.03 o 
  -9   1  17      160.30      186.77     17.21 o 
  -7   1  17      174.04      166.05     20.62 o 
  -5   1  17      900.30      802.08     34.19 o 
  -3   1  17     1361.90     1449.82     52.21 o 
  -1   1  17        0.18        8.92      9.77 o 
   1   1  17       17.03       53.88     31.06 o 
   3   1  17      186.07      255.58     26.43 o 
   5   1  17        7.37       15.00     18.36 o 
   7   1  17        2.33        4.32     15.66 o 
   9   1  17        8.02       13.35     19.51 o 
  11   1  17        0.00       36.12     26.21 o 
  13   1  17       21.81      109.04     39.17 o 
 -30   2  17        7.93       28.18     36.65 o 
 -28   2  17       10.10       22.85     22.71 o 
 -26   2  17       37.86      107.04     43.84 o 
 -24   2  17       28.23       -7.57     18.52 o 
 -22   2  17       68.06       68.82     19.99 o 
 -20   2  17       15.89       13.07     15.62 o 
 -18   2  17       77.28      154.11     22.75 o 
 -16   2  17      183.16      152.32     21.82 o 
 -14   2  17      436.11      382.38     31.59 o 
 -12   2  17      214.05      237.65     25.13 o 
 -10   2  17      155.11      187.35     22.83 o 
  -8   2  17       50.80       45.91     10.93 o 
  -6   2  17      146.52      134.03     15.00 o 
  -4   2  17     1275.01     1365.91     58.27 o 
  -2   2  17     1601.11     1461.00     61.84 o 
   0   2  17      151.95      149.89     26.92 o 
   2   2  17      287.61      284.07     28.47 o 
   4   2  17       85.11      137.81     25.52 o 
   6   2  17        0.32       15.98     13.97 o 
   8   2  17        0.42       33.84     46.71 o 
  10   2  17        2.44      -21.39     21.39 o 
  12   2  17        0.37       17.80     21.76 o 
 -29   3  17        3.87       -7.66     32.58 o 
 -27   3  17        9.66        5.13     21.32 o 
 -25   3  17       11.27       26.46     23.63 o 
 -23   3  17        3.09        3.64     16.51 o 
 -21   3  17       79.15       93.09     24.05 o 
 -19   3  17      257.54      309.28     30.41 o 
 -17   3  17      339.49      380.39     32.29 o 
 -15   3  17       79.69      118.47     34.67 o 
 -13   3  17      223.83      188.74     23.32 o 
 -11   3  17        0.01      -13.72     13.72 o 
  -9   3  17      150.94      179.29     21.43 o 
  -7   3  17      103.29       81.91     15.68 o 
  -5   3  17        1.77       -2.71     13.91 o 
  -3   3  17        4.78       33.60     16.54 o 
  -1   3  17       10.19       35.61     14.89 o 
   1   3  17       80.19      135.44     26.65 o 
   3   3  17       50.80       28.58     16.33 o 
   5   3  17      155.27      117.02     27.81 o 
   7   3  17      160.99      123.13     27.23 o 
   9   3  17       22.42        9.54     25.95 o 
  11   3  17        9.77       44.93     27.84 o 
 -28   4  17        0.88       45.77     40.22 o 
 -26   4  17       16.48       20.06     23.84 o 
 -24   4  17        1.79       28.28     27.84 o 
 -22   4  17       77.84       51.94     25.58 o 
 -20   4  17      104.76      156.32     48.44 o 
 -18   4  17       54.58       86.68     21.40 o 
 -16   4  17        3.88        8.47     12.81 o 
 -14   4  17      103.12      128.53     37.45 o 
 -12   4  17       28.31       61.38     18.35 o 
 -10   4  17        1.05       13.54     12.64 o 
  -8   4  17      285.66      338.22     27.38 o 
  -6   4  17       10.82       -7.47     14.43 o 
  -4   4  17        5.60       17.87     28.45 o 
  -2   4  17       24.50       53.68     16.63 o 
   0   4  17       10.65       16.05     13.96 o 
   2   4  17        0.44       29.78     20.96 o 
   4   4  17       48.14       45.74     20.23 o 
   6   4  17        6.99       -3.02     16.22 o 
   8   4  17        4.86        7.48     18.29 o 
  10   4  17       19.03       14.14     49.01 o 
 -27   5  17        1.71       36.48     65.55 o 
 -25   5  17        0.76       13.48     25.41 o 
 -23   5  17       32.19       31.81     26.45 o 
 -21   5  17       90.54       41.51     23.35 o 
 -19   5  17        1.29       20.03     34.04 o 
 -17   5  17       21.15       44.44     22.02 o 
 -15   5  17      122.44      130.70     21.98 o 
 -13   5  17       37.53       49.03     18.06 o 
 -11   5  17       13.92       -2.02     12.56 o 
  -9   5  17       17.54       16.33     12.93 o 
  -7   5  17       10.26       44.83     22.98 o 
  -5   5  17       12.53       29.18     24.72 o 
  -3   5  17        0.25       42.68     21.50 o 
  -1   5  17      148.16      148.89     30.96 o 
   1   5  17       17.75        0.48     15.70 o 
   3   5  17       25.55       10.08     14.70 o 
   5   5  17        2.13       30.57     19.66 o 
   7   5  17        0.34       23.28     23.54 o 
   9   5  17       70.95       59.73     42.78 o 
 -24   6  17       39.25       81.57     34.18 o 
 -22   6  17        0.22      -12.28     25.14 o 
 -20   6  17        4.77       21.41     24.21 o 
 -18   6  17       33.82       14.97     20.04 o 
 -16   6  17        0.71       12.63     21.03 o 
 -14   6  17       53.51       67.04     30.03 o 
 -12   6  17        3.69       11.52     15.46 o 
 -10   6  17        2.04       32.58     17.44 o 
  -8   6  17       82.10       44.06     22.87 o 
  -6   6  17        0.14       21.56     19.15 o 
  -4   6  17       27.37       40.44     23.66 o 
  -2   6  17        2.57       17.44     25.05 o 
   0   6  17        6.48       39.70     25.16 o 
   2   6  17       75.82       60.43     27.90 o 
   4   6  17        0.36       14.94     23.93 o 
   6   6  17       15.47      -26.26     27.30 o 
 -21   7  17        8.95       15.37     24.39 o 
 -19   7  17        0.00       19.08     25.60 o 
 -17   7  17       71.71       71.27     31.30 o 
 -15   7  17       27.78        9.75     20.55 o 
 -13   7  17       22.74       52.50     24.43 o 
 -11   7  17       12.41       15.02     24.23 o 
  -9   7  17        6.37      -14.49     21.47 o 
  -7   7  17        9.59       15.27     21.13 o 
  -5   7  17       10.46       16.27     22.27 o 
  -3   7  17       17.35        6.88     18.31 o 
  -1   7  17       65.15       23.28     31.54 o 
   1   7  17        0.09       20.49     45.05 o 
   3   7  17        1.26        4.38     23.18 o 
 -16   8  17       31.10       19.01     31.07 o 
 -14   8  17        0.07        6.71     23.64 o 
 -12   8  17        0.64       14.53     27.84 o 
 -10   8  17        3.73       15.62     26.52 o 
  -8   8  17       33.65       19.04     28.81 o 
  -6   8  17        0.96        0.18     19.59 o 
  -4   8  17        0.33       -2.48     22.36 o 
  -2   8  17        0.01       37.11     29.47 o 
   0   8  17       14.50      -22.38     39.48 o 
 -30   0  18       20.81      -36.21     56.43 o 
 -28   0  18       50.81       28.97     51.19 o 
 -26   0  18       26.70        9.86     27.02 o 
 -24   0  18      157.84      226.87     83.65 o 
 -22   0  18        1.34       48.08     28.50 o 
 -20   0  18      235.47      184.21     41.13 o 
 -18   0  18      260.01      229.21     35.78 o 
 -16   0  18      106.49      149.86     23.67 o 
 -14   0  18     1222.06     1239.95     99.47 o 
 -12   0  18      362.69      385.99     34.42 o 
 -10   0  18      657.23      704.65     51.66 o 
  -8   0  18     2049.28     2173.25    100.03 o 
  -6   0  18       89.08      202.97     28.74 o 
  -4   0  18      328.72      145.53     72.52 o 
  -2   0  18      134.44      162.28     24.83 o 
   0   0  18        8.73       11.28     13.13 o 
   2   0  18      138.60      114.77     67.54 o 
   4   0  18        0.18        9.37     21.27 o 
   6   0  18       41.83       36.87     31.96 o 
   8   0  18        1.43       89.08     80.90 o 
  10   0  18        0.34       57.92     43.58 o 
  12   0  18        1.48       -1.14     31.21 o 
 -29   1  18       10.77        0.79     21.93 o 
 -27   1  18        0.02        3.40     19.52 o 
 -25   1  18        6.84       -0.60     17.42 o 
 -23   1  18      322.60      332.63     33.01 o 
 -21   1  18       68.40       34.92     14.77 o 
 -19   1  18       40.39       14.16     12.05 o 
 -17   1  18      205.59      273.11     45.90 o 
 -15   1  18       17.44       46.21     18.10 o 
 -13   1  18        9.74        6.96     14.99 o 
 -11   1  18       93.83      106.32     15.00 o 
  -9   1  18       86.25      121.21     16.11 o 
  -7   1  18      890.71      854.42     38.30 o 
  -5   1  18      997.00      790.26     36.66 o 
  -3   1  18        0.21       15.76     10.74 o 
  -1   1  18        0.16       26.07     13.43 o 
   1   1  18       26.62       64.55     29.10 o 
   3   1  18       14.67       31.90     19.10 o 
   5   1  18        0.96       23.87     25.53 o 
   7   1  18        7.86       15.45     20.66 o 
   9   1  18       12.38       21.49     22.13 o 
  11   1  18        1.07       12.60     38.02 o 
 -30   2  18        1.29       52.44     62.43 o 
 -28   2  18        7.84      -18.23     25.44 o 
 -26   2  18        0.01        3.88     17.56 o 
 -24   2  18        2.11        0.93     14.60 o 
 -22   2  18       29.83       44.70     21.32 o 
 -20   2  18       81.80      110.93     32.69 o 
 -18   2  18      192.80      166.18     25.16 o 
 -16   2  18        0.16        7.05     15.55 o 
 -14   2  18      568.16      510.05     36.81 o 
 -12   2  18       11.54       22.55     14.98 o 
 -10   2  18        5.35       14.43     13.96 o 
  -8   2  18      196.93      235.59     20.62 o 
  -6   2  18      203.08      176.45     16.94 o 
  -4   2  18       99.84       75.21     15.88 o 
  -2   2  18       50.77       50.61     21.36 o 
   0   2  18      306.28      284.10     37.09 o 
   2   2  18      367.07      405.27     35.00 o 
   4   2  18        8.03       -5.66     13.34 o 
   6   2  18       64.92       55.76     27.92 o 
   8   2  18        7.85       -5.47     20.47 o 
  10   2  18       40.89       76.96     37.75 o 
 -29   3  18        2.32        5.93     25.51 o 
 -27   3  18        0.02       34.52     25.14 o 
 -25   3  18        2.89        6.02     18.75 o 
 -23   3  18       28.39       43.55     23.19 o 
 -21   3  18       42.40        9.53     14.13 o 
 -19   3  18       73.37      147.10     24.16 o 
 -17   3  18       38.33       69.14     18.87 o 
 -15   3  18       86.36       97.09     17.80 o 
 -13   3  18       20.89       12.73     13.47 o 
 -11   3  18      112.36      129.79     20.71 o 
  -9   3  18      188.35      174.56     26.97 o 
  -7   3  18       31.58       50.57     20.56 o 
  -5   3  18       94.46      119.01     18.38 o 
  -3   3  18       10.10       26.93     14.09 o 
  -1   3  18      489.24      628.95     44.40 o 
   1   3  18       17.32       57.96     34.14 o 
   3   3  18       56.48       64.88     21.02 o 
   5   3  18       71.45       33.35     18.49 o 
   7   3  18        7.53       30.81     24.80 o 
   9   3  18       18.92       49.10     31.36 o 
 -28   4  18        0.01        9.09     22.60 o 
 -26   4  18        0.00       -5.87     20.79 o 
 -24   4  18        0.33        5.12     18.70 o 
 -22   4  18       31.22       68.22     26.33 o 
 -20   4  18       10.19       19.17     21.53 o 
 -18   4  18       17.28        8.70     16.31 o 
 -16   4  18       99.42      167.48     24.53 o 
 -14   4  18       84.12       77.36     20.05 o 
 -12   4  18        1.12       -3.47     14.06 o 
 -10   4  18       71.22      125.27     23.46 o 
  -8   4  18       39.70       44.58     15.99 o 
  -6   4  18        6.93        5.35     19.68 o 
  -4   4  18       17.04       26.43     20.35 o 
  -2   4  18       26.77       35.40     22.34 o 
   0   4  18       35.75       15.30     16.38 o 
   2   4  18       70.86       65.35     21.59 o 
   4   4  18       66.74       73.27     25.11 o 
   6   4  18        1.00        0.46     14.95 o 
   8   4  18       20.19      -13.70     28.69 o 
 -25   5  18      103.70      125.96     37.34 o 
 -23   5  18       73.29       16.11     22.61 o 
 -21   5  18       15.84       15.02     19.15 o 
 -19   5  18       31.36       28.02     24.71 o 
 -17   5  18       17.38       13.09     20.98 o 
 -15   5  18        1.20      -13.43     16.26 o 
 -13   5  18       55.04       83.92     31.09 o 
 -11   5  18       95.23       97.87     22.47 o 
  -9   5  18        0.01        2.41     12.54 o 
  -7   5  18        0.09        8.94     19.50 o 
  -5   5  18      202.14      196.26     33.15 o 
  -3   5  18       10.42       27.60     23.05 o 
  -1   5  18        7.40       23.23     21.29 o 
   1   5  18       21.01       47.86     25.50 o 
   3   5  18        9.78       26.31     28.36 o 
   5   5  18        2.50      -13.00     22.60 o 
   7   5  18        8.28      -33.19     39.39 o 
 -24   6  18        0.25       12.36     25.29 o 
 -22   6  18       79.47       53.53     40.57 o 
 -20   6  18       72.51       15.03     20.58 o 
 -18   6  18        0.05        1.76     18.52 o 
 -16   6  18        1.11        3.23     17.69 o 
 -14   6  18       43.99       61.41     25.13 o 
 -12   6  18       45.20       25.14     17.24 o 
 -10   6  18       19.40       27.77     20.51 o 
  -8   6  18       85.90      113.03     34.64 o 
  -6   6  18      128.06      108.88     30.32 o 
  -4   6  18        2.99        5.93     18.45 o 
  -2   6  18       59.73       49.46     27.96 o 
   0   6  18        1.23       25.31     35.76 o 
   2   6  18        0.03        7.32     21.63 o 
   4   6  18        0.09        6.67     24.73 o 
 -21   7  18       26.47       11.08     24.44 o 
 -19   7  18        7.77       27.73     25.31 o 
 -17   7  18        2.44        5.92     25.24 o 
 -15   7  18        0.38        9.69     23.27 o 
 -13   7  18       21.39        7.54     25.98 o 
 -11   7  18        0.55       28.77     28.12 o 
  -9   7  18      130.49      195.82     38.55 o 
  -7   7  18        9.35        8.37     19.93 o 
  -5   7  18       49.95       77.56     30.85 o 
  -3   7  18        1.74       37.42     32.02 o 
  -1   7  18        0.00       33.05     26.21 o 
   1   7  18        1.35       52.23     49.68 o 
 -16   8  18       24.12       36.86     52.94 o 
 -14   8  18        5.48       13.38     30.92 o 
 -12   8  18        2.96       27.69     31.64 o 
 -10   8  18       24.03       -8.26     29.30 o 
  -8   8  18       12.16       16.35     32.98 o 
  -6   8  18        4.71       17.03     33.86 o 
  -4   8  18        2.91        9.38     30.09 o 
 -29   1  19        0.96      -12.22     58.68 o 
 -27   1  19        0.34       -2.23     18.87 o 
 -25   1  19        0.10       -0.54     13.73 o 
 -23   1  19        5.53       10.80     13.85 o 
 -21   1  19        0.07       16.91     14.46 o 
 -19   1  19        3.00       -1.82     12.32 o 
 -17   1  19       11.50       10.82     14.74 o 
 -15   1  19      146.37      215.14     36.52 o 
 -13   1  19       21.67       42.83     19.61 o 
 -11   1  19      428.45      400.44     25.65 o 
  -9   1  19     1524.61     1368.64     51.21 o 
  -7   1  19       11.45       37.32     16.43 o 
  -5   1  19        3.00        7.55     10.73 o 
  -3   1  19      160.14       83.44     15.42 o 
  -1   1  19        7.99       61.61     46.09 o 
   1   1  19       39.91       41.93     16.90 o 
   3   1  19        3.33       14.39     20.30 o 
   5   1  19       25.21      -11.31     19.84 o 
   7   1  19        4.75      -10.64     21.69 o 
   9   1  19        5.55       46.18     28.98 o 
 -28   2  19       31.20       41.68     32.35 o 
 -26   2  19       76.18       38.99     28.98 o 
 -24   2  19        1.52       -4.47     16.38 o 
 -22   2  19      118.21       99.21     28.77 o 
 -20   2  19       74.19       80.99     26.78 o 
 -18   2  19      252.55      224.40     27.64 o 
 -16   2  19      229.11      242.92     28.13 o 
 -14   2  19        1.35        9.60     14.40 o 
 -12   2  19       63.22       97.11     20.39 o 
 -10   2  19       29.03       17.15     14.25 o 
  -8   2  19       22.55       -3.21     14.33 o 
  -6   2  19       91.00       61.46     16.31 o 
  -4   2  19        0.19       11.53     15.05 o 
  -2   2  19       33.91       33.94     15.97 o 
   0   2  19        0.57       -7.63     13.86 o 
   2   2  19        3.31        4.86     13.07 o 
   4   2  19       37.84       48.75     26.37 o 
   6   2  19       35.44        6.81     25.91 o 
   8   2  19        3.60       -0.32     18.87 o 
  10   2  19        0.02       26.31     28.52 o 
 -27   3  19        6.43       24.62     22.57 o 
 -25   3  19        2.05       10.16     23.95 o 
 -23   3  19       46.69      148.86     41.81 o 
 -21   3  19       31.32       10.75     15.79 o 
 -19   3  19       77.11       55.65     30.58 o 
 -17   3  19       41.66       29.69     17.26 o 
 -15   3  19       94.09      120.75     23.65 o 
 -13   3  19        3.17       48.08     27.68 o 
 -11   3  19        2.55        3.11     12.46 o 
  -9   3  19       23.20        6.38     11.04 o 
  -7   3  19       61.79       37.29     15.79 o 
  -5   3  19       49.35       63.19     23.99 o 
  -3   3  19      321.92      348.74     32.43 o 
  -1   3  19      289.37      335.28     36.67 o 
   1   3  19       85.70      110.72     23.99 o 
   3   3  19      102.73       69.75     22.13 o 
   5   3  19       27.16       -4.82     19.05 o 
   7   3  19        0.00        8.49     21.44 o 
   9   3  19        2.82       55.31     49.16 o 
 -26   4  19        2.73        7.04     22.29 o 
 -24   4  19        4.18        6.57     21.66 o 
 -22   4  19        3.00        8.83     17.95 o 
 -20   4  19        0.24       22.42     21.16 o 
 -18   4  19        9.58       19.41     20.59 o 
 -16   4  19       30.21        6.64     14.67 o 
 -14   4  19       13.87       53.52     34.04 o 
 -12   4  19        1.00       17.12     24.48 o 
 -10   4  19       99.06       97.25     27.65 o 
  -8   4  19       15.87      -16.57     24.47 o 
  -6   4  19       94.03       97.15     26.41 o 
  -4   4  19        5.42       61.92     33.91 o 
  -2   4  19        4.20      -14.16     22.02 o 
   0   4  19      121.65      211.16     41.85 o 
   2   4  19       56.11       93.39     35.56 o 
   4   4  19        0.02        8.82     17.12 o 
   6   4  19        8.89       28.64     24.47 o 
   8   4  19        0.35       -3.85     34.72 o 
 -25   5  19        0.65       18.50     25.90 o 
 -23   5  19        5.98      -26.01     26.01 o 
 -21   5  19        8.84        8.16     23.03 o 
 -19   5  19       16.70        2.46     19.62 o 
 -17   5  19        0.43       18.79     24.69 o 
 -15   5  19        2.35       -5.41     13.76 o 
 -13   5  19       48.66       53.94     21.98 o 
 -11   5  19        0.65       15.73     16.18 o 
  -9   5  19        9.62       -1.57     15.80 o 
  -7   5  19       50.92       32.64     23.62 o 
  -5   5  19       51.01       28.31     25.51 o 
  -3   5  19       26.00       44.74     24.39 o 
  -1   5  19       90.87       57.96     26.06 o 
   1   5  19       10.43        9.51     32.91 o 
   3   5  19        0.87       -7.36     20.52 o 
   5   5  19        1.69       10.04     24.85 o 
 -22   6  19        0.63       -3.57     22.21 o 
 -20   6  19        2.92       27.54     25.21 o 
 -18   6  19        2.07       32.49     26.64 o 
 -16   6  19       17.91       49.85     27.71 o 
 -14   6  19        2.48       12.17     21.08 o 
 -12   6  19       15.49        8.22     19.23 o 
 -10   6  19        0.00       -2.36     18.58 o 
  -8   6  19       12.77       20.34     21.84 o 
  -6   6  19        0.89        9.00     20.88 o 
  -4   6  19       40.17       32.41     26.02 o 
  -2   6  19        0.52       30.69     24.30 o 
   0   6  19        3.42       35.89     28.67 o 
   2   6  19       34.01       -7.85     23.50 o 
 -19   7  19        3.48       -3.42     24.17 o 
 -17   7  19        7.24       17.72     27.22 o 
 -15   7  19       19.98       23.21     25.74 o 
 -13   7  19        6.96        7.46     25.73 o 
 -11   7  19       20.01       -2.42     21.25 o 
  -9   7  19        5.63       32.93     25.07 o 
  -7   7  19       15.41       33.78     26.11 o 
  -5   7  19        5.81       -4.82     22.02 o 
  -3   7  19        0.67       -5.81     22.07 o 
  -1   7  19       19.56        3.77     23.53 o 
 -12   8  19        1.26      -31.64     31.64 o 
 -10   8  19        5.58      -14.40     33.20 o 
  -8   8  19       18.68       14.95     31.90 o 
 -28   0  20        9.07      -39.95     49.44 o 
 -26   0  20       28.91       -2.53     23.30 o 
 -24   0  20       20.49       -0.96     28.97 o 
 -22   0  20        0.31       -5.43     25.23 o 
 -20   0  20      205.91      182.92     48.05 o 
 -18   0  20        8.67       34.98     33.90 o 
 -16   0  20      330.93      349.03     56.44 o 
 -14   0  20      907.17      850.22     86.58 o 
 -12   0  20       15.13       -1.17     13.48 o 
 -10   0  20       41.01       35.14     20.53 o 
  -8   0  20      238.17      292.09     33.54 o 
  -6   0  20      313.42      398.58     42.03 o 
  -4   0  20       95.61       75.07     46.93 o 
  -2   0  20       77.30      144.08     26.51 o 
   0   0  20      283.41      281.33     69.67 o 
   2   0  20      123.08      179.70     45.96 o 
   4   0  20        7.81      106.37     67.67 o 
   6   0  20       24.97       66.18    121.10 o 
   8   0  20        0.25       79.97     46.82 o 
 -29   1  20        0.96       49.00     46.32 o 
 -27   1  20        4.77       42.98     30.71 o 
 -25   1  20        0.66       29.20     21.57 o 
 -23   1  20        1.98       -1.79     15.54 o 
 -21   1  20       56.42       66.96     24.34 o 
 -19   1  20        6.10       -5.11     13.48 o 
 -17   1  20      186.37      207.34     34.43 o 
 -15   1  20       37.00       76.11     19.07 o 
 -13   1  20       25.09       81.35     25.14 o 
 -11   1  20      350.91      381.48     31.59 o 
  -9   1  20       70.56       69.58     14.89 o 
  -7   1  20       33.74       33.57     18.20 o 
  -5   1  20        0.32        6.53     10.86 o 
  -3   1  20      163.32      129.98     25.11 o 
  -1   1  20       45.00       20.55     16.48 o 
   1   1  20        1.21        5.82     16.73 o 
   3   1  20      245.90      222.45     38.56 o 
   5   1  20        9.26       13.14     21.13 o 
   7   1  20       11.89       34.36     25.33 o 
   9   1  20       24.75       68.90     53.59 o 
 -28   2  20        3.57      -10.41     23.57 o 
 -26   2  20        1.82       19.18     28.56 o 
 -24   2  20        0.93        2.32     17.13 o 
 -22   2  20        0.49      -13.91     15.72 o 
 -20   2  20       77.69       44.68     20.51 o 
 -18   2  20       20.27       11.70     18.52 o 
 -16   2  20       17.79        1.03     20.94 o 
 -14   2  20        5.53       -5.35     16.07 o 
 -12   2  20        0.95      -16.29     16.29 o 
 -10   2  20      105.61      172.54     24.12 o 
  -8   2  20        1.58        8.35     12.45 o 
  -6   2  20      326.47      285.17     33.58 o 
  -4   2  20      396.19      409.23     33.74 o 
  -2   2  20       10.11       20.06     13.62 o 
   0   2  20        3.21      -10.83     16.02 o 
   2   2  20       88.15      119.98     37.45 o 
   4   2  20       41.73       60.08     27.67 o 
   6   2  20        2.55       43.36     31.58 o 
   8   2  20       54.05       40.54     26.54 o 
 -27   3  20        7.02      200.28    173.51 o 
 -25   3  20       35.20       -7.17     20.97 o 
 -23   3  20        0.25        8.58     19.64 o 
 -21   3  20       15.51       20.47     22.27 o 
 -19   3  20       45.08      110.86     33.83 o 
 -17   3  20       54.54       48.57     20.04 o 
 -15   3  20        0.52       15.19     15.88 o 
 -13   3  20        8.18        5.59     15.87 o 
 -11   3  20       17.25       49.96     21.44 o 
  -9   3  20       61.44       64.91     20.27 o 
  -7   3  20      240.67      289.83     35.58 o 
  -5   3  20      288.49      265.60     35.70 o 
  -3   3  20        0.35      -15.25     19.90 o 
  -1   3  20       25.40       55.11     24.15 o 
   1   3  20       15.26        2.75     13.91 o 
   3   3  20       32.45       40.08     24.44 o 
   5   3  20        8.41        3.86     19.36 o 
   7   3  20       12.55       20.17     26.56 o 
 -26   4  20        0.03       -8.99     21.59 o 
 -24   4  20       11.68       14.05     24.81 o 
 -22   4  20       29.69       27.14     25.73 o 
 -20   4  20       15.24       -7.36     18.34 o 
 -18   4  20        0.22        8.64     15.21 o 
 -16   4  20        2.19        7.95     18.02 o 
 -14   4  20      114.47       88.17     28.46 o 
 -12   4  20        0.02       19.55     17.10 o 
 -10   4  20       39.12       38.13     17.82 o 
  -8   4  20      496.65      621.07     56.80 o 
  -6   4  20      358.80      401.82     51.25 o 
  -4   4  20       24.46       18.25     21.13 o 
  -2   4  20       32.87        0.11     16.25 o 
   0   4  20        8.42        2.30     23.10 o 
   2   4  20        0.00       -5.63     19.49 o 
   4   4  20       10.87       18.15     28.10 o 
   6   4  20        0.01      -27.90     29.72 o 
 -25   5  20        1.53      -29.86     43.17 o 
 -23   5  20        0.80       34.17     29.62 o 
 -21   5  20        0.09       14.04     21.70 o 
 -19   5  20       18.98       45.08     28.01 o 
 -17   5  20       64.70       51.64     26.87 o 
 -15   5  20       74.09       34.40     21.66 o 
 -13   5  20        0.05        8.42     15.47 o 
 -11   5  20       35.56       13.76     20.66 o 
  -9   5  20       61.01       32.70     24.60 o 
  -7   5  20       41.41       38.57     26.63 o 
  -5   5  20        5.19       -3.98     20.03 o 
  -3   5  20       25.70        6.10     22.08 o 
  -1   5  20       11.89        5.89     20.54 o 
   1   5  20        2.79       -1.60     17.67 o 
   3   5  20        7.08       -7.54     22.92 o 
 -22   6  20       26.07       10.32     23.13 o 
 -20   6  20       28.31       53.95     31.31 o 
 -18   6  20       17.81       21.01     31.44 o 
 -16   6  20       17.15       -6.71     19.02 o 
 -14   6  20        0.89      -13.70     28.15 o 
 -12   6  20       19.62        6.18     19.35 o 
 -10   6  20       31.41       21.03     22.63 o 
  -8   6  20       29.99       33.73     27.22 o 
  -6   6  20        3.11       11.60     19.61 o 
  -4   6  20        3.46       17.70     23.95 o 
  -2   6  20        0.01       10.08     23.49 o 
   0   6  20        0.52       80.34     38.04 o 
 -17   7  20        0.00       26.89     25.81 o 
 -15   7  20        0.93       -8.08     29.18 o 
 -13   7  20       42.89        9.78     24.25 o 
 -11   7  20        6.09       -2.44     24.33 o 
  -9   7  20        0.03        4.98     26.87 o 
  -7   7  20        0.45       53.62     31.16 o 
  -5   7  20        2.74       18.99     26.96 o 
  -3   7  20        6.93       -1.35     19.18 o 
 -29   1  21       23.04       13.23     51.44 o 
 -27   1  21        0.01       15.49     24.43 o 
 -25   1  21       30.98       33.28     24.05 o 
 -23   1  21        1.73      175.28    140.43 o 
 -21   1  21       93.58      126.78     40.51 o 
 -19   1  21       14.54       10.04     18.82 o 
 -17   1  21        0.00      -12.94     15.35 o 
 -15   1  21        3.49       -7.62     15.82 o 
 -13   1  21       45.04       64.91     19.84 o 
 -11   1  21        0.19       -9.95     19.45 o 
  -9   1  21       45.74       28.12     14.04 o 
  -7   1  21      105.86      142.47     23.74 o 
  -5   1  21      140.19      116.30     22.31 o 
  -3   1  21      167.23      121.06     22.29 o 
  -1   1  21       60.33       23.09     18.25 o 
   1   1  21        0.00      -11.96     18.62 o 
   3   1  21        6.04       -0.28     17.64 o 
   5   1  21        0.55       38.08     28.11 o 
   7   1  21        5.63       34.99     30.12 o 
 -28   2  21        1.40        9.67     28.21 o 
 -26   2  21        7.55      -12.57     29.57 o 
 -24   2  21        0.27       23.52     24.74 o 
 -22   2  21       10.01       -2.39     20.39 o 
 -20   2  21        0.06       19.63     18.89 o 
 -18   2  21      101.07      153.60     45.33 o 
 -16   2  21        0.05      -10.20     19.71 o 
 -14   2  21      102.91      101.69     24.51 o 
 -12   2  21        1.38       26.91     20.00 o 
 -10   2  21        1.39       21.59     16.37 o 
  -8   2  21       95.63      177.19     23.43 o 
  -6   2  21       18.87       23.56     19.43 o 
  -4   2  21        0.29       13.09     14.20 o 
  -2   2  21        1.05       -7.75     13.95 o 
   0   2  21       92.67       86.29     23.65 o 
   2   2  21       39.80       -7.26     20.66 o 
   4   2  21        0.39      -26.07     26.07 o 
   6   2  21       22.19       -5.34     21.41 o 
 -27   3  21        8.38       49.17     34.99 o 
 -25   3  21       13.49       -3.92     23.08 o 
 -23   3  21        0.14        7.26     19.66 o 
 -21   3  21        0.02       -1.21     13.76 o 
 -19   3  21        2.94       17.35     17.46 o 
 -17   3  21        7.32       10.15     16.91 o 
 -15   3  21        0.44       -6.39     16.83 o 
 -13   3  21       15.32       35.18     19.54 o 
 -11   3  21        3.50       10.80     16.19 o 
  -9   3  21      458.06      466.77     47.64 o 
  -7   3  21      159.57      116.70     30.42 o 
  -5   3  21      105.33      113.09     29.98 o 
  -3   3  21       17.03       52.04     46.52 o 
  -1   3  21      116.39      149.28     38.64 o 
   1   3  21        5.61       18.21     20.98 o 
   3   3  21       20.33        1.28     23.88 o 
   5   3  21        1.51       22.07     40.76 o 
 -26   4  21        8.67       37.07     42.14 o 
 -24   4  21       47.33        4.16     21.72 o 
 -22   4  21        0.83       -3.15     19.78 o 
 -20   4  21        0.02       -7.23     20.53 o 
 -18   4  21        4.31        3.03     16.68 o 
 -16   4  21       65.04       61.60     23.30 o 
 -14   4  21        3.77       -8.51     15.94 o 
 -12   4  21      144.08      178.63     28.70 o 
 -10   4  21      216.82      264.43     38.05 o 
  -8   4  21       13.27       27.42     21.88 o 
  -6   4  21        0.92       -7.43     19.28 o 
  -4   4  21      118.85      153.94     65.92 o 
  -2   4  21        5.85       24.55     24.37 o 
   0   4  21       65.08       59.64     42.59 o 
   2   4  21        1.45        8.50     29.26 o 
   4   4  21        3.40        1.18     24.16 o 
 -23   5  21        5.95       32.65     28.96 o 
 -21   5  21        7.47      119.08     55.79 o 
 -19   5  21       27.51       60.83     29.73 o 
 -17   5  21        6.33       24.42     23.82 o 
 -15   5  21        1.20        6.73     16.99 o 
 -13   5  21       17.93      -11.67     19.85 o 
 -11   5  21        6.69       46.63     24.98 o 
  -9   5  21        4.10      -15.18     25.65 o 
  -7   5  21       71.20       99.30     31.97 o 
  -5   5  21       25.70       64.90     47.93 o 
  -3   5  21        0.99       17.66     23.90 o 
  -1   5  21        9.73       15.55     25.32 o 
   1   5  21        0.32       -1.25     20.24 o 
 -20   6  21       26.11       41.50     31.78 o 
 -18   6  21       55.72       23.23     28.94 o 
 -16   6  21        2.29       55.82     42.59 o 
 -14   6  21        0.79       32.61     30.75 o 
 -12   6  21       11.33       17.84     23.37 o 
 -10   6  21        0.06       29.53     25.04 o 
  -8   6  21       12.58       33.63     41.14 o 
  -6   6  21        5.15       -7.32     22.01 o 
  -4   6  21       19.95        4.48     21.58 o 
  -2   6  21        0.01        1.66     21.04 o 
 -15   7  21        0.03        5.33     31.96 o 
 -13   7  21       18.16       24.25     30.33 o 
 -11   7  21        4.36       10.52     26.46 o 
  -9   7  21        3.36        5.56     28.27 o 
  -7   7  21       40.94       17.31     26.71 o 
 -26   0  22        0.10       27.90     71.04 o 
 -24   0  22       27.32       -7.27     31.34 o 
 -22   0  22       33.29       35.78     36.46 o 
 -20   0  22        3.18        0.91     22.49 o 
 -18   0  22        7.70      -41.46     41.46 o 
 -16   0  22       25.61       30.29     30.12 o 
 -14   0  22      315.08      275.19     58.06 o 
 -12   0  22       70.63       34.74     20.88 o 
 -10   0  22      467.48      388.60     82.76 o 
  -8   0  22      164.54       97.25     27.81 o 
  -6   0  22       27.34       41.66     21.90 o 
  -4   0  22      173.45      173.80     44.75 o 
  -2   0  22        6.55        5.33     25.42 o 
   0   0  22      112.48      214.05     54.68 o 
   2   0  22        3.74       33.02     59.80 o 
   4   0  22       26.25       57.59     47.02 o 
 -27   1  22        5.71       87.90     69.27 o 
 -25   1  22        0.26       15.45     21.95 o 
 -23   1  22       11.91       51.01     54.93 o 
 -21   1  22       18.24        2.30     18.01 o 
 -19   1  22        3.37       42.23     27.13 o 
 -17   1  22       19.02        0.52     16.18 o 
 -15   1  22        3.97       16.05     15.25 o 
 -13   1  22      286.87      378.22     38.57 o 
 -11   1  22       94.28      124.57     26.10 o 
  -9   1  22      125.31      113.66     29.59 o 
  -7   1  22        1.68       27.44     14.01 o 
  -5   1  22       13.46       33.95     18.09 o 
  -3   1  22      149.07      138.14     27.82 o 
  -1   1  22      104.14      191.29     40.88 o 
   1   1  22       13.01       25.26     38.42 o 
   3   1  22       11.93       37.98     26.98 o 
   5   1  22       36.13      113.39     40.73 o 
 -26   2  22       15.82       38.81     32.26 o 
 -24   2  22        2.37       15.55     28.05 o 
 -22   2  22        0.21      -21.87     21.87 o 
 -20   2  22        6.20      -14.09     18.50 o 
 -18   2  22        0.00       11.15     16.49 o 
 -16   2  22       40.75       60.04     33.10 o 
 -14   2  22       22.96       22.84     18.04 o 
 -12   2  22       53.85       56.44     26.12 o 
 -10   2  22       20.33       59.74     21.41 o 
  -8   2  22       61.91       66.67     32.40 o 
  -6   2  22       11.45       -8.36     24.11 o 
  -4   2  22      118.46      147.60     34.21 o 
  -2   2  22        3.82      -20.77     20.77 o 
   0   2  22       89.82       67.57     27.96 o 
   2   2  22        0.12      -18.98     23.32 o 
   4   2  22       37.82       32.65     30.45 o 
 -25   3  22       30.65       25.00     29.11 o 
 -23   3  22       30.91      -21.18     26.73 o 
 -21   3  22        7.32        5.74     17.13 o 
 -19   3  22        1.83        3.30     19.49 o 
 -17   3  22       24.76       23.40     19.35 o 
 -15   3  22        2.48        6.59     16.54 o 
 -13   3  22        4.87      -23.02     23.02 o 
 -11   3  22      104.98      123.59     25.44 o 
  -9   3  22       15.31       11.90     18.64 o 
  -7   3  22        0.03        4.72     19.39 o 
  -5   3  22        0.56       -0.10     21.76 o 
  -3   3  22       46.48       18.28     22.54 o 
  -1   3  22       22.26       25.84     25.51 o 
   1   3  22       11.75      -16.44     30.18 o 
   3   3  22        4.31       44.94     35.10 o 
 -24   4  22        2.18       -2.90     21.68 o 
 -22   4  22       15.38       -0.39     44.35 o 
 -20   4  22       14.42       76.48     39.38 o 
 -18   4  22       56.97       72.26     31.80 o 
 -16   4  22        0.59       -4.61     17.40 o 
 -14   4  22      140.28      110.84     29.32 o 
 -12   4  22      270.03      279.50     46.21 o 
 -10   4  22        6.03       15.62     20.68 o 
  -8   4  22       38.30       45.52     31.76 o 
  -6   4  22       12.27        1.23     20.62 o 
  -4   4  22       13.49       30.14     26.74 o 
  -2   4  22        4.06       -9.45     20.75 o 
   0   4  22       11.51       -6.67     28.90 o 
   2   4  22       42.95       71.22     41.48 o 
 -21   5  22       47.96       36.97     28.30 o 
 -19   5  22       44.05       94.74     36.13 o 
 -17   5  22        0.04       11.66     31.57 o 
 -15   5  22       22.98       13.89     22.16 o 
 -13   5  22       98.50       59.83     32.23 o 
 -11   5  22        8.96      101.44     41.84 o 
  -9   5  22        6.13       34.05     26.59 o 
  -7   5  22        1.20       66.01     30.72 o 
  -5   5  22       41.58       -2.76     27.89 o 
  -3   5  22       26.60        7.69     22.93 o 
  -1   5  22       22.58       -4.60     22.62 o 
 -18   6  22       25.16       45.67     60.14 o 
 -16   6  22       11.09      112.60    126.72 o 
 -14   6  22       16.07       -2.38     23.00 o 
 -12   6  22        3.07        2.15     20.00 o 
 -10   6  22        5.15       85.32     36.27 o 
  -8   6  22        0.50       21.08     26.59 o 
  -6   6  22        0.63       27.30     35.24 o 
  -4   6  22        5.65        5.55     25.35 o 
 -27   1  23        0.48       28.47     54.93 o 
 -25   1  23        7.16       44.24     34.58 o 
 -23   1  23        2.60       56.93     31.64 o 
 -21   1  23       65.63       38.46     26.44 o 
 -19   1  23       52.13       66.71     28.11 o 
 -17   1  23       19.98        0.47     18.19 o 
 -15   1  23        0.07       27.34     19.84 o 
 -13   1  23       20.16       23.39     20.51 o 
 -11   1  23       26.94       31.08     20.55 o 
  -9   1  23       18.73       14.68     16.39 o 
  -7   1  23        0.62       38.57     32.47 o 
  -5   1  23        4.26       -2.87     15.46 o 
  -3   1  23        0.17       25.87     20.60 o 
  -1   1  23        0.30        2.70     18.14 o 
   1   1  23       16.29       -6.69     21.18 o 
   3   1  23        2.85       41.80     29.49 o 
 -26   2  23        0.00       17.41     31.66 o 
 -24   2  23        0.09      -17.75     37.79 o 
 -22   2  23       19.03      -18.34     25.23 o 
 -20   2  23        5.35        7.69     19.93 o 
 -18   2  23        0.20       -3.06     17.50 o 
 -16   2  23       19.66        1.93     13.83 o 
 -14   2  23       13.52       46.78     22.77 o 
 -12   2  23        0.38      -12.27     16.93 o 
 -10   2  23        0.84        8.49     20.25 o 
  -8   2  23       10.86        8.19     20.13 o 
  -6   2  23       30.28       25.96     22.81 o 
  -4   2  23       68.62       71.81     26.57 o 
  -2   2  23        0.61        5.63     25.28 o 
   0   2  23        0.18       -8.30     23.13 o 
   2   2  23        7.21      -16.03     31.63 o 
 -25   3  23        3.04       33.15     35.30 o 
 -23   3  23        5.34        8.55     26.22 o 
 -21   3  23        3.20       10.64     27.74 o 
 -19   3  23        8.91        1.83     15.78 o 
 -17   3  23        2.33       34.16     25.72 o 
 -15   3  23       23.27       92.10     48.98 o 
 -13   3  23        3.88        9.62     17.23 o 
 -11   3  23      173.46      222.93     49.16 o 
  -9   3  23       11.95       11.18     19.92 o 
  -7   3  23       85.13       91.34     35.93 o 
  -5   3  23        0.12       -4.68     17.39 o 
  -3   3  23       85.76       48.90     27.95 o 
  -1   3  23       19.02      -11.80     25.76 o 
   1   3  23       30.65       13.96     37.96 o 
 -22   4  23       27.21       31.00     26.88 o 
 -20   4  23        0.72        7.36     23.50 o 
 -18   4  23        0.16        6.72     19.34 o 
 -16   4  23       55.06       77.96     35.50 o 
 -14   4  23        0.07       -9.01     21.83 o 
 -12   4  23      128.03      236.31     43.35 o 
 -10   4  23       31.42       27.57     26.22 o 
  -8   4  23        0.56      -19.22     24.20 o 
  -6   4  23       66.29       31.70     27.79 o 
  -4   4  23        7.10       11.72     20.70 o 
  -2   4  23        1.09        2.97     22.78 o 
   0   4  23       13.35        1.78     28.08 o 
 -21   5  23        0.45       44.78     40.35 o 
 -19   5  23        1.53       74.93     75.40 o 
 -17   5  23       39.47       34.07     40.17 o 
 -15   5  23        1.35       21.68     25.93 o 
 -13   5  23       83.87       62.31     32.35 o 
 -11   5  23        2.55      -23.24     32.27 o 
  -9   5  23        1.82       33.77     28.44 o 
  -7   5  23       14.46       34.91     30.30 o 
  -5   5  23        5.81       -9.29     22.77 o 
  -3   5  23       29.85       29.59     28.63 o 
 -14   6  23        7.73        9.59     29.33 o 
 -12   6  23        0.15       12.08     48.46 o 
 -10   6  23        6.15        5.82     23.00 o 
  -8   6  23        0.64       34.40     32.25 o 
 -26   0  24        0.64      -10.99     47.94 o 
 -24   0  24        4.24       65.63     38.66 o 
 -22   0  24       14.03       18.06     34.62 o 
 -20   0  24        6.33       57.43     64.42 o 
 -18   0  24        1.04        3.21     24.93 o 
 -16   0  24      160.05      196.63     55.45 o 
 -14   0  24      102.73      112.20     42.16 o 
 -12   0  24       70.18       38.42     35.82 o 
 -10   0  24        6.25       33.93     61.18 o 
  -8   0  24        4.83       -6.49     41.20 o 
  -6   0  24       26.52       17.08     26.57 o 
  -4   0  24       15.47       45.67     37.55 o 
  -2   0  24        0.04      -12.56     32.90 o 
   0   0  24       15.88       -2.84     26.54 o 
 -25   1  24        5.05       26.28     34.76 o 
 -23   1  24        1.00       12.13     26.39 o 
 -21   1  24        3.95       18.90     24.76 o 
 -19   1  24       19.86       59.05     31.18 o 
 -17   1  24       43.52       48.83     26.58 o 
 -15   1  24       34.05       61.90     26.45 o 
 -13   1  24       82.07       67.00     26.67 o 
 -11   1  24        5.77      -12.11     18.07 o 
  -9   1  24        6.09       -3.44     18.48 o 
  -7   1  24       62.12      158.66     50.31 o 
  -5   1  24        1.44       30.04     27.31 o 
  -3   1  24        0.00       16.61     49.00 o 
  -1   1  24        3.11      -24.38     29.10 o 
   1   1  24       25.39       17.92     33.47 o 
 -24   2  24        1.31        6.84     25.63 o 
 -22   2  24        0.15       18.71     26.87 o 
 -20   2  24        2.21      -18.22     26.74 o 
 -18   2  24       11.38       43.76     25.81 o 
 -16   2  24        3.90       21.42     20.89 o 
 -14   2  24        0.50       -3.15     16.38 o 
 -12   2  24        7.15       22.41     22.58 o 
 -10   2  24       94.40      120.43     38.82 o 
  -8   2  24       16.22       17.30     23.24 o 
  -6   2  24       52.57      235.63    111.59 o 
  -4   2  24       11.91       20.46     26.79 o 
  -2   2  24        4.00        1.21     23.06 o 
   0   2  24       38.94       35.59     35.51 o 
 -23   3  24        0.57      155.87     97.07 o 
 -21   3  24        3.49       16.95     31.88 o 
 -19   3  24        3.86       52.89     28.74 o 
 -17   3  24        0.07      -18.21     22.43 o 
 -15   3  24       11.11        2.97     17.73 o 
 -13   3  24       19.65       52.90     37.47 o 
 -11   3  24       25.69       30.85     27.92 o 
  -9   3  24        9.18       80.05     62.14 o 
  -7   3  24       35.35       30.99     24.24 o 
  -5   3  24        0.33       11.22     22.57 o 
  -3   3  24        7.30        4.67     25.30 o 
  -1   3  24       49.01       64.61     42.59 o 
 -22   4  24       28.26       10.03     33.07 o 
 -20   4  24        1.22       44.53     36.01 o 
 -18   4  24        5.25       -7.97     26.50 o 
 -16   4  24        0.42       22.90     24.97 o 
 -14   4  24       23.87      -11.10     22.20 o 
 -12   4  24        8.40       11.01     25.13 o 
 -10   4  24       13.83       94.09     50.52 o 
  -8   4  24      105.20      114.86     36.71 o 
  -6   4  24       55.77       64.09     28.95 o 
  -4   4  24       55.23       56.79     33.48 o 
 -17   5  24       13.28       25.72     39.08 o 
 -15   5  24       92.61      184.42     50.17 o 
 -13   5  24       15.98       33.35     28.18 o 
 -11   5  24       45.75       75.18     32.90 o 
  -9   5  24       39.57       59.58     37.38 o 
  -7   5  24        3.06        1.70     31.18 o 
 -23   1  25        0.53       -9.16     22.29 o 
 -21   1  25        3.16        0.18     20.23 o 
 -19   1  25        4.19       26.30     25.53 o 
 -17   1  25        0.22       25.28     29.18 o 
 -15   1  25       26.76       33.79     27.11 o 
 -13   1  25        7.73       55.21     29.31 o 
 -11   1  25        7.99       12.36     27.59 o 
  -9   1  25        3.96       -9.97     24.40 o 
  -7   1  25        7.40       27.57     26.30 o 
  -5   1  25        7.96       52.61     35.07 o 
  -3   1  25        1.35       55.00     36.41 o 
  -1   1  25       10.51       -7.72     25.39 o 
 -24   2  25        3.64       -3.71     30.09 o 
 -22   2  25        4.00       73.87     81.03 o 
 -20   2  25        0.85       42.51     30.71 o 
 -18   2  25       21.78        9.45     23.72 o 
 -16   2  25       21.40       28.46     25.52 o 
 -14   2  25       11.83       54.68     36.14 o 
 -12   2  25        1.48       28.88     30.53 o 
 -10   2  25       13.62       44.43     26.72 o 
  -8   2  25       11.40       16.04     22.71 o 
  -6   2  25        1.24      -10.83     34.60 o 
  -4   2  25        5.87        3.99     25.16 o 
  -2   2  25       21.07       62.48     42.69 o 
 -21   3  25        3.59       13.43     33.71 o 
 -19   3  25        1.39       35.87     28.68 o 
 -17   3  25        1.73       30.55     32.19 o 
 -15   3  25        0.14       21.27     32.82 o 
 -13   3  25        2.84       13.50     24.97 o 
 -11   3  25       18.74        2.19     21.02 o 
  -9   3  25       24.25       61.49     32.11 o 
  -7   3  25        1.55        4.22     20.08 o 
  -5   3  25       22.30       35.23     36.92 o 
 -18   4  25        2.11      -14.76     74.66 o 
 -16   4  25       25.90       22.73     28.44 o 
 -14   4  25        7.28       16.42     25.17 o 
 -12   4  25        0.17      -15.89     26.53 o 
 -10   4  25        1.11        8.74     22.81 o 
  -8   4  25        3.46       10.76     26.41 o 
 -22   0  26        1.49      -16.97     34.68 o 
 -20   0  26       25.59       39.42     40.54 o 
 -18   0  26        2.06       14.95     30.38 o 
 -16   0  26       29.10        2.85     26.91 o 
 -14   0  26        0.07      -23.21     32.06 o 
 -12   0  26        3.53      -11.24     50.44 o 
 -10   0  26       11.52       25.72     57.93 o 
  -8   0  26       12.01       14.98     44.95 o 
  -6   0  26       28.57       66.92     65.92 o 
  -4   0  26        2.03       62.67     67.67 o 
 -21   1  26        6.73      -14.45     26.55 o 
 -19   1  26        1.40       34.24     30.92 o 
 -17   1  26        9.90      -19.00     26.48 o 
 -15   1  26        1.12       41.79     31.46 o 
 -13   1  26        0.68       25.73     36.02 o 
 -11   1  26        4.36       14.76     33.39 o 
  -9   1  26        2.68      -19.81     32.56 o 
  -7   1  26        0.76      -11.43     31.56 o 
  -5   1  26       21.76        6.14     32.16 o 
 -20   2  26        0.45        6.21     26.69 o 
 -18   2  26       14.53       31.53     31.13 o 
 -16   2  26        5.87       60.96     44.72 o 
 -14   2  26        0.02       39.24     36.38 o 
 -12   2  26        4.55       23.23     39.89 o 
 -10   2  26        0.16       -2.80     23.74 o 
  -8   2  26        0.34       13.20     31.07 o 
  -6   2  26        8.61        1.21     31.84 o 
 -19   3  26        6.59       34.04     48.82 o 
 -17   3  26       20.57       46.77     39.51 o 
 -15   3  26       15.20       62.17     60.44 o 
 -13   3  26        0.04       -5.00     29.11 o 
 -11   3  26        8.07      -18.12     27.67 o 
  -9   3  26       17.55        3.33     23.82 o 
 -19   1  27        8.64      -23.01     30.28 o 
 -17   1  27        1.68       12.14     27.77 o 
 -15   1  27       13.30       84.47     45.39 o 
 -13   1  27        0.28        0.62     31.08 o 
 -11   1  27        4.62        4.73     34.86 o 
  -9   1  27        1.10        2.85     33.08 o 
 -16   2  27        5.04       73.04     46.39 o 
 -14   2  27        3.08       12.72     43.26 o 
 -12   2  27        1.34      -42.11     42.66 o 
                                                 
